# Supplementary material for: The Unconventional Cytoplasmic Sensing Mechanism for Ethanol Chemotaxis in Bacillus subtilis
Source: mBio. 2020 Oct 6;11(5):e02177-20. doi: 10.1128/mBio.02177-20 (PMC7542364; doi:10.1128/mBio.02177-20)
Supplement: DATA SET S1 [file mBio.02177-20-sd001.xlsx]

## Sheet: Figure 1
Panel A: chemotaxis towards different alcohols
			Chemotaxis response in capillary assay
			Day 1					Day 2					Day 3						Reported in figure
Strain	Chemoeffector	Conc. (M)	Cap 1	Cap 2	Cap 3	Avg	Std	Cap 1	Cap 2	Cap 3	Avg	Std	Cap 1	Cap 2	Cap 3	Avg	Std		Mean	Stdev
WT (OI1085)	Methanol	0.5	227	189	191	202.333	21.3854	180	271	245	232	46.8722	307	245	284	278.667	31.3422		237.667	38.4809
WT (OI1085)	Ethanol	0.5	718	682	941	780.333	140.301	927	803	781	837	78.7147	701	683	984	789.333	168.826		802.222	30.4528
WT (OI1085)	n-Propanol	0.5	135	99	119	117.667	18.037	67	56	91	71.3333	17.8979	124	57	81	87.3333	33.946		92.1111	23.5333
WT (OI1085)	2-Propanol	0.5	670	809	965	814.667	147.582	752	981	703	812	148.395	792	687	751	743.333	52.9182		790	40.4365
WT (OI1085)	n-Butanol	0.5	32	60	33	41.6667	15.885	67	46	51	54.6667	10.9697	84	32	49	55	26.5141		50.4444	7.60361
WT (OI1085)	2-Butanol	0.5	16	47	56	39.6667	20.9841	119	31	88	79.3333	44.6356	84	65	52	67	16.0935		62	20.3005
WT (OI1085)	tert-Butanol	0.5	660	817	1167	881.333	259.55	1031	871	829	910.333	106.59	687	807	924	806	118.503		865.889	53.8541
WT (OI1085)	n-Penptanol	0.5	42	41	29	37.3333	7.23418	24	61	45	43.3333	18.5562	47	21	25	31	14		37.2222	6.16742
WT (OI1085)	Buffer	0.5	37	36	36	36.3333	0.57735	54	23	69	48.6667	23.4592	65	24	37	42	20.9523		42.3333	6.17342
Panel B: dose-dependent chemotaxis to ethanol
			Chemotaxis response in capillary assay
			Day 1					Day 2					Day 3						Reported in figure
Strain	Chemoeffector	Conc. (M)	Cap 1	Cap 2	Cap 3	Avg	Std	Cap 1	Cap 2	Cap 3	Avg	Std	Cap 1	Cap 2	Cap 3	Avg	Std		Mean	Stdev
WT (OI1085)	Buffer	N.A.	37	36	36	36.3333	0.57735	54	23	69	48.6667	23.4592	65	24	37	42	20.9523		42.3333	6.17342
WT (OI1085)	Ethanol	0.01	77	63	80	73.3333	9.07377	41	35	45	40.3333	5.03322	60	57	108	75	28.6182		62.8889	19.5515
WT (OI1085)	Ethanol	0.0178	52	48	61	53.6667	6.65833	33	71	42	48.6667	19.8578	151	179	157	162.333	14.7422		88.2222	64.2308
WT (OI1085)	Ethanol	0.0316	75	68	67	70	4.3589	90	123	104	105.667	16.563	217	225	197	213	14.4222		129.556	74.4329
WT (OI1085)	Ethanol	0.056	159	128	144	143.667	15.5027	220	179	184	194.333	22.3681	243	251	203	232.333	25.7164		190.111	44.4839
WT (OI1085)	Ethanol	0.1	205	208	178	197	16.5227	313	365	350	342.667	26.7644	501	557	474	510.667	42.336		350.111	156.966
WT (OI1085)	Ethanol	0.178	370	455	345	390	57.6628	411	378	465	418	43.9204	537	725	617	626.333	94.3469		478.111	129.125
WT (OI1085)	Ethanol	0.316	784	682	668	711.333	63.3193	668	782	645	698.333	73.3644	885	657	628	723.333	140.756		711	12.5033
WT (OI1085)	Ethanol	0.56	941	988	985	971.333	26.3122	1236	1217	1150	1201	45.1774	1443	1328	1334	1368.33	64.7328		1180.22	199.314
WT (OI1085)	Ethanol	1	1227	1519	1513	1419.67	166.881	1484	1375	1327	1395.33	80.4508	1393	1294	1312	1333	52.7352		1382.67	44.7002
WT (OI1085)	Ethanol	1.78	1709	1687	1821	1739	71.861	1583	1673	1505	1587	84.0714	1758	1836	1678	1757.33	79.0021		1694.44	93.5
WT (OI1085)	Ethanol	3.16	1307	1387	1357	1350.33	40.4145	1156	1192	1228	1192	36	1180	1245	937	1120.67	162.346		1221	117.548
Panel C: chemotaxis of adaptation mutants to ethanol
			Chemotaxis response in capillary assay
			Day 1					Day 2					Day 3						Reported in figure
Strain	Chemoeffector	Conc. (M)	Cap 1	Cap 2	Cap 3	Avg	Std	Cap 1	Cap 2	Cap 3	Avg	Std	Cap 1	Cap 2	Cap 3	Avg	Std		Mean	Stdev	Norm. to WT (%)
WT (OI1085)	Ethanol	1.78	1435	1710	1679	1608	150.622	1748	1528	1569	1615	116.991	1554	1631	1764	1649.67	106.237		1624.22	22.3118	100
WT (OI1085)	Asparagine	3. 16E-6	1235	1070	1077	1127.33	93.3077	921	1120	1207	1082.67	146.609	1032	1086	926	1014.67	81.3962		1074.89	56.7346	100
WT (OI1085)	Buffer	N.A.	34	72	64	56.6667	20.0333	66	83	29	59.3333	27.6104	62	38	51	50.3333	12.0139		55.4444	4.62281
ΔcheC (PTS97)	Ethanol	1.78	816	998	1037	950.333	117.959	878	954	913	915	38.0395	802	994	971	922.333	104.844		929.222	18.6468	57.2103
ΔcheC (PTS97)	Asparagine	3. 16E-6	917	1057	1235	1069.67	159.378	1073	957	635	888.333	226.93	850	712	670	744	94.1701		900.667	163.183	83.7916
ΔcheC (PTS97)	Buffer	N.A.	37	81	64	60.6667	22.1886	65	39	52	52	13	73	37	45	51.6667	18.9033		54.7778	5.10265
ΔcheV (PTS135)	Ethanol	1.78	401	618	783	600.667	191.589	891	672	603	722	150.37	915	689	851	818.333	116.487		713.667	109.072	43.939
ΔcheV (PTS135)	Asparagine	3. 16E-6	367	337	255	319.667	57.977	531	467	611	536.333	72.148	553	590	765	636	113.239		497.333	161.733	46.2683
ΔcheV (PTS135)	Buffer	N.A.	81	62	55	66	13.4536	39	56	28	41	14.1067	62	89	37	62.6667	26.0064		56.5556	13.5742
ΔcheC ΔcheV (PTS375)	Ethanol	1.78	329	469	492	430	88.2213	333	592	482	469	129.988	501	474	584	519.667	57.3265		472.889	44.9597	29.1148
ΔcheC ΔcheV (PTS375)	Asparagine	3. 16E-6	257	245	388	296.667	79.3242	425	325	287	345.667	71.2835	302	246	208	252	47.2864		298.111	46.85	27.7341
ΔcheC ΔcheV (PTS375)	Buffer	N.A.	84	96	49	76.3333	24.4199	75	52	47	58	14.9332	85	46	76	69	20.4206		67.7778	9.22758
Panel D: Chemotaxis response of strains expressing single chemoreceptors towards ethanol
			Chemotaxis response in capillary assay
			Day 1					Day 2					Day 3						Reported in figure
Strain	Chemoeffector	Conc. (M)	Cap 1	Cap 2	Cap 3	Avg	Std	Cap 1	Cap 2	Cap 3	Avg	Std	Cap 1	Cap 2	Cap 3	Avg	Std		Mean	Stdev
mcpA (OI3921)	Ethanol	1.78	65	111	62	79.3333	27.4651	34	52	65	50.3333	15.5671	37	42	53	44	8.18535		57.8889	18.8395
mcpA (OI3921)	Buffer	N.A.	134	154	147	145	10.1489	32	68	64	54.6667	19.7315	59	92	61	70.6667	18.5023		90.1111	48.2037
mcpB (OI3605)	Ethanol	1.78	447	490	492	476.333	25.4231	681	712	688	693.667	16.2583	497	531	563	530.333	33.0051		566.778	113.157
mcpB (OI3605)	Buffer	N.A.	69	66	59	64.6667	5.1316	91	40	108	79.6667	35.3883	49	58	60	55.6667	5.85947		66.6667	12.1244
mcpC (OI3974)	Ethanol	1.78	8	141	134	94.3333	74.8487	144	104	129	125.667	20.2073	104	155	121	126.667	25.9679		115.556	18.3858
mcpC (OI3974)	Buffer	N.A.	24	43	39	35.3333	10.0167	89	65	41	65	24	71	79	88	79.3333	8.5049		59.8889	22.4409
tlpA (OI4474)	Ethanol	1.78	64	91	64	73	15.5885	53	43	59	51.6667	8.0829	85	93	105	94.3333	10.0664		73	21.3333
tlpA (OI4474)	Buffer	N.A.	53	56	52	53.6667	2.08167	37	64	25	42	19.975	39	16	51	35.3333	17.7858		43.6667	9.27961
tlpB (OI4475)	Ethanol	1.78	75	82	124	93.6667	26.5016	86	96	103	95	8.544	92	114	71	92.3333	21.5019		93.6667	1.33333
tlpB (OI4475)	Buffer	N.A.	80	85	79	81.3333	3.21455	72	39	83	64.6667	22.8983	65	32	47	48	16.5227		64.6667	16.6667
tlpC (OI4483)	Ethanol	1.78	56	67	53	58.6667	7.37111	67	35	32	44.6667	19.3993	67	92	60	73	16.8226		58.7778	14.167
tlpC (OI4483)	Buffer	N.A.	31	50	48	43	10.4403	42	64	36	47.3333	14.7422	63	53	41	52.3333	11.0151		47.5556	4.67063
yfmS (OI4476)	Ethanol	1.78	71	47	85	67.6667	19.218	54	30	52	45.3333	13.3167	87	101	82	90	9.84886		67.6667	22.3333
yfmS (OI4476)	Buffer	N.A.	56	30	62	49.3333	17.0098	93	87	38	72.6667	30.1717	65	86	70	73.6667	10.9697		65.2222	13.7693
hemAT (OI4482)	Ethanol	1.78	1103	1138	1229	1156.67	65.041	1056	1116	1208	1126.67	76.5593	1083	1126	1245	1151.33	83.9186		1144.89	16.0046
hemAT (OI4482)	Buffer	N.A.	89	65	41	65	24	35	47	39	40.3333	6.1101	48	29	50	42.3333	11.5902		49.2222	13.7005
yvaQ (OI4477)	Ethanol	1.78	96	96	51	81	25.9808	97	127	82	102	22.9129	25	64	91	60	33.1813		81	21
yvaQ (OI4477)	Buffer	N.A.	91	40	108	79.6667	35.3883	28	35	67	43.3333	20.7926	33	54	72	53	19.5192		58.6667	18.8178
yoaH (OI4479)	Ethanol	1.78	58	51	45	51.3333	6.50641	31	13	16	20	9.64365	68	93	87	82.6667	13.0512		51.3333	31.3333
yoaH (OI4479)	Buffer	N.A.	71	42	50	54.3333	14.9778	49	38	16	34.3333	16.8028	17	60	21	32.6667	23.7557		40.4444	12.057
Panel E: Chemotaxis response of strains lacking alcohol receptors
			Chemotaxis response in capillary assay
			Day 1					Day 2					Day 3						Reported in figure
Strain	Chemoeffector	Conc. (M)	Cap 1	Cap 2	Cap 3	Avg	Std	Cap 1	Cap 2	Cap 3	Avg	Std	Cap 1	Cap 2	Cap 3	Avg	Std		Mean	Stdev
WT (OI1085)	Ethanol	1.78	1678	1703	1596	1659	55.9732	1975	1947	1876	1932.67	51.0327	1694	1735	1818	1749	63.1744		1780.22	139.479
WT (OI1085)	Buffer	N.A.	73	98	49	73.3333	24.5017	75	71	65	70.3333	5.03322	54	68	86	69.3333	16.0416		71	2.08167
ΔmcpB (PTS185)	Ethanol	1.78	1012	976	1187	1058.33	112.873	1197	1248	937	1127.33	166.794	980	1038	1192	1070	109.563		1085.22	36.9329
ΔmcpB (PTS185)	Buffer	N.A.	37	21	23	27	8.7178	67	52	31	50	18.0831	35	23	40	32.6667	8.73689		36.5556	11.983
ΔhemAT (PTS328)	Ethanol	1.78	534	550	512	532	19.0788	591	705	682	659.333	60.2854	680	769	594	681	87.5043		624.111	80.5028
ΔhemAT (PTS328)	Buffer	N.A.	45	31	52	42.6667	10.6927	29	39	17	28.3333	11.0151	11	45	65	40.3333	27.3008		37.1111	7.69078
ΔmcpBΔhemAT (PTS238)	Ethanol	1.78	207	185	157	183	25.0599	152	103	95	116.667	30.8599	87	74	135	98.6667	32.1299		132.778	44.4151
ΔmcpBΔhemAT (PTS238)	Buffer	N.A.	9	25	17	17	8	15	14	27	18.6667	7.23418	41	52	39	44	7		26.5556	15.1303
Panel F: Chemotaxis response of strains expressing either hemAT or mcpB towards different alcohols
			Chemotaxis response in capillary assay
			Day 1					Day 2					Day 3						Reported in figure
Strain	Chemoeffector	Conc. (M)	Cap 1	Cap 2	Cap 3	Avg	Std	Cap 1	Cap 2	Cap 3	Avg	Std	Cap 1	Cap 2	Cap 3	Avg	Std		Mean	Stdev
mcpB (OI3605)	Methanol	1.78	350	297	301	316	29.5127	421	382	451	418	34.5977	307	339	419	355	57.6888		363	51.4684
mcpB (OI3605)	Ethanol	1.78	626	760	694	693.333	67.0025	697	713	572	660.667	77.2032	581	681	638	633.333	50.1631		662.444	30.0395
mcpB (OI3605)	2-propanol	1.78	867	725	781	791	71.5262	981	797	836	871.333	96.9553	803	887	936	875.333	67.2632		845.889	47.5772
mcpB (OI3605)	tert-butanol	1.78	105	85	121	103.667	18.037	286	384	303	324.333	52.3673	329	313	284	308.667	22.8108		245.556	123.129
mcpB (OI3605)	Buffer	N.A.	15	12	34	20.3333	11.9304	54	37	21	37.3333	16.5025	32	41	59	44	13.7477		33.8889	12.2035
hemAT (OI4483)	Methanol	1.78	1138	1005	1283	1142	139.043	1028	939	994	987	44.911	1133	1009	914	1018.67	109.82		1049.22	81.8931
hemAT (OI4483)	Ethanol	1.78	1303	1181	1068	1184	117.529	1281	1096	1368	1248.33	138.911	1083	1126	1245	1151.33	83.9186		1194.56	49.354
hemAT (OI4483)	2-propanol	1.78	802	752	870	808	59.2284	903	987	863	917.667	63.2877	830	1025	832	895.667	112.01		873.778	58.0176
hemAT (OI4483)	tert-butanol	1.78	927	893	951	923.667	29.1433	803	913	884	866.667	57.0117	945	972	1083	1000	73.1369		930.111	66.8999
hemAT (OI4483)	Buffer	N.A.	54	37	61	50.6667	12.3423	27	34	65	42	20.2237	14	52	39	35	19.3132		42.5556	7.84809

## Sheet: Figure 2
Panel A: growth on ethanol under minimal condition
WT (OI1085)	Growth on glucose (OD600)					Glucose consumption (g/L)							Growth on 10mM ethanol (OD600)					Ethanol concentration (mM)							Growth on 100mM ethanol (OD600)					Ethanol concentration (mM)
Time (h)	Day 1	Day 2	Day 3	Avg	Std	Day 1	Day 2	Day 3	Avg	Std	Normalized Avg	Normalized Std	Day 1	Day 2	Day 3	Avg	Std	Day 1	Day 2	Day 3	Avg	Std	Normalized Avg	Normalized Std	Day 1	Day 2	Day 3	Avg	Std	Day 1	Day 2	Day 3	Avg	Std	Normalized Avg	Normalized Std
0	0.03	0.03	0.04	0.0333333	0.0057735	4.854	4.8114	5.1049	4.92343	0.158592	1	0.0322116	0.03	0.03	0.03	0.03	0	9.9339	10.4136	10.7646	10.3707	0.417008	1	0.0402102	0.03	0.04	0.04	0.0366667	0.0057735	99.3453	97.017	109.887	102.083	6.85791	1	0.0671796
6	0.08	0.09	0.13	0.1	0.0264575	4.6158	4.7048	4.299	4.53987	0.21329	0.922094	0.0469817	0.04	0.03	0.03	0.0333333	0.0057735	9.4776	10.671	10.9986	10.3824	0.800517	1.00113	0.0771033	0.05	0.03	0.03	0.0366667	0.011547	112.192	98.4795	98.1753	102.949	8.00612	1.00848	0.0777679
12	0.75	0.74	0.68	0.723333	0.0378594	4.1792	4.3288	4.4097	4.3059	0.116944	0.874573	0.027159	0.06	0.05	0.04	0.05	0.01	9.8637	11.3613	10.4838	10.5696	0.752478	1.01918	0.0711926	0.05	0.05	0.06	0.0533333	0.0057735	100.784	96.2799	111.467	102.844	7.7999	1.00745	0.0758423
18	0.77	0.86	0.79	0.806667	0.0472582	4.1282	3.9956	4.3163	4.1467	0.161148	0.842237	0.0388618	0.06	0.07	0.06	0.0633333	0.0057735	10.2264	10.8933	9.7701	10.2966	0.564881	0.992855	0.0548609	0.07	0.07	0.08	0.0733333	0.0057735	104.938	97.0755	105.137	102.383	4.59785	1.00294	0.0449082
24	0.89	0.96	0.85	0.9	0.0556776	3.7763	3.5098	3.8851	3.72373	0.193093	0.756329	0.0518547	0.08	0.07	0.07	0.0733333	0.0057735	10.3317	10.0158	9.8754	10.0743	0.233707	0.971419	0.0231984	0.08	0.07	0.07	0.0733333	0.0057735	103.113	103.826	102.434	103.124	0.696224	1.0102	0.0067513
Panel B: growth on ethanol under rich condition
WT (OI1085)	Growth on 0.01 M ethanol (OD600)					Ethanol consumption (M)					Growth on 0.1 M ethanol (OD600)					Ethanol concentration (M)					Growth on 1.0 M ethanol (OD600)					Ethanol concentration (M)
Time (h)	Day 1	Day 2	Day 3	Avg	Std	Day 1	Day 2	Day 3	Avg	Std	Day 1	Day 2	Day 3	Avg	Std	Day 1	Day 2	Day 3	Avg	Std	Day 1	Day 2	Day 3	Avg	Std	Day 1	Day 2	Day 3	Avg	Std
0	0.4	0.4	0.4	0.4	6.7987e-17	0.01	0.01	0.01	0.01	0	0.4	0.4	0.4	0.4	6.7987e-17	0.1	0.1	0.1	0.1	1.69967e-17	0.4	0.4	0.4	0.4	6.7987e-17	1	1	1	1	0
0.167	0.76	0.81	0.78	0.783333	0.0251661	0.0097	0.0135	0.0092	0.0108	0.0023516	0.78	0.71	0.73	0.74	0.0360555	0.0957	0.0967	0.0901	0.0941667	0.00355715	0.54	0.57	0.58	0.563333	0.0208167	1.0127	0.9986	1.0078	1.00637	0.00715844
0.33	0.92	1.07	0.95	0.98	0.0793725	0.0096	0.0093	0.0097	0.00953333	0.000208167	0.95	0.84	0.88	0.89	0.0556776	0.0987	0.0824	0.0967	0.0926	0.00888988	0.67	0.68	0.67	0.673333	0.0057735	0.9527	0.9987	0.9121	0.9545	0.0433281
0.5	1.27	1.41	1.35	1.34333	0.0702377	0.0095	0.0096	0.0096	0.00956667	5.7735e-05	1.35	1.04	1.23	1.20667	0.156312	0.0875	0.0863	0.0881	0.0873	0.000916515	0.75	0.81	0.79	0.783333	0.0305505	0.9652	0.8437	0.8691	0.892667	0.0640867
1	1.54	1.75	1.65	1.64667	0.10504	0.0093	0.0094	0.0094	0.00936667	5.7735e-05	1.78	1.54	1.69	1.67	0.121244	0.0913	0.0815	0.0871	0.0866333	0.00491664	0.91	1.02	0.97	0.966667	0.0550757	0.7935	0.9127	0.8763	0.860833	0.0610866
2	4.1	4.7	4.5	4.43333	0.305505	0.0097	0.0135	0.0092	0.0108	0.0023516	3.61	3.49	3.39	3.49667	0.110151	0.0957	0.0901	0.0871	0.0909667	0.00436501	1.18	1.24	1.23	1.21667	0.0321455	0.8652	0.9356	0.8591	0.886633	0.0425159
3	5.3	5.7	5.4	5.46667	0.208167	0.0095	0.0089	0.0087	0.00903333	0.000416333	4.87	4.1	4.68	4.55	0.401123	0.0924	0.0907	0.0893	0.0908	0.00155242	1.59	1.76	1.71	1.68667	0.0873689	0.9528	0.9124	0.9457	0.936967	0.0215695
5	5.9	6.7	6.1	6.23333	0.416333	0.0097	0.0092	0.0099	0.0096	0.000360555	6.8	4.69	6.17	5.88667	1.08316	0.0967	0.0968	0.0872	0.0935667	0.00551392	1.97	2.57	2.31	2.28333	0.300888	0.9623	0.9014	0.8401	0.901267	0.0611001
Panel C: Receptor-coupled CheA kinase activation response to ethanol
			CheA activity
Membrane	Chemoeffector	Conc. (M)	Day 1	Day 2	Day 3	Avg	Std
mcpB (OI3605)	Buffer	N.A.	5.03085	5.88123	4.50306	5.13838	0.695349
mcpB (OI3605)	Ethanol	1	16.118	11.3754	18.4761	15.3232	3.61649
hemAT (OI4482)	Buffer	N.A.	4.05782	9.02746	8.6867	7.25733	2.77609
hemAT (OI4482)	Ethanol	1	15.0977	24.7909	26.9195	22.2694	6.30139

## Sheet: Figure 3
Panel C: Chemotaxis of mutants expressig chimeric chemoreceptors toward ethanol/asparagine
			Chemotaxis response in capillary assay
			Day 1					Day 2					Day 3						Reported in figure
Strain	Chemoeffector	Conc. (M)	Cap 1	Cap 2	Cap 3	Avg	Std	Cap 1	Cap 2	Cap 3	Avg	Std	Cap 1	Cap 2	Cap 3	Avg	Std		Mean	Stdev
mcpB (OI3605)	Asparagine	3.16e-06	983	775	858	872	104.704	771	715	839	775	62.0967	846	922	700	822.667	112.824		823.222	48.5024
mcpB (OI3605)	Ethanol	1.78	571	671	547	596.333	65.7673	533	616	599	582.667	43.8444	653	502	583	579.333	75.5667		586.111	9.00823
mcpB (OI3605)	Buffer	N.A.	79	64	91	78	13.5277	70	61	49	60	10.5357	84	45	25	51.3333	30.0056		63.1111	13.6028
mcpB287A (PTS156)	Asparagine	3.16e-06	501	440	403	448	49.4874	552	549	553	551.333	2.08167	567	621	513	567	54		522.111	64.6584
mcpB287A (PTS156)	Ethanol	1.78	45	61	72	59.3333	13.5769	62	55	28	48.3333	17.9536	23	44	38	35	10.8167		47.5556	12.1853
mcpB287A (PTS156)	Buffer	N.A.	33	44	45	40.6667	6.65833	62	36	33	43.6667	15.9478	42	45	41	42.6667	2.08167		42.3333	1.52753
mcpB359A (PTS157)	Asparagine	3.16e-06	957	716	671	781.333	153.787	768	802	776	782	17.7764	657	820	821	766	94.3981		776.444	9.05129
mcpB359A (PTS157)	Ethanol	1.78	18	63	25	35.3333	24.2143	52	81	36	56.3333	22.8108	25	18	9	17.3333	8.02081		36.3333	19.5192
mcpB359A (PTS157)	Buffer	N.A.	40	92	13	48.3333	40.1539	11	51	39	33.6667	20.5264	41	64	12	39	26.0576		40.3333	7.42369
mcpA358B (PTS252)	Asparagine	3.16e-06	34	52	44	43.3333	9.0185	65	45	43	51	12.1655	25	43	52	40	13.7477		44.7778	5.64046
mcpA358B (PTS252)	Ethanol	1.78	604	648	646	632.667	24.8462	578	651	627	618.667	37.2066	541	592	608	580.333	34.9905		610.556	27.0931
mcpA358B (PTS252)	Buffer	N.A.	73	56	30	53	21.6564	82	62	41	61.6667	20.502	29	61	38	42.6667	16.5025		52.4444	9.51218
mcpB374A (GBS103)	Asparagine	3.16e-06	811	783	897	830.333	59.4082	1053	958	904	971.667	75.4343	870	919	826	871.667	46.5224		891.222	72.6677
mcpB374A (GBS103)	Ethanol	1.78	45	46	67	52.6667	12.4231	66	12	24	34	28.3549	31	33	22	28.6667	5.85947		38.4444	12.6022
mcpB374A (GBS103)	Buffer	N.A.	38	57	96	63.6667	29.5691	80	76	57	71	12.2882	35	40	7	27.3333	17.7858		54	23.3833
mcpB397A (GBS104)	Asparagine	3.16e-06	850	739	716	768.333	71.6543	828	951	861	880	63.6632	651	751	713	705	50.4777		784.444	88.6055
mcpB397A (GBS104)	Ethanol	1.78	55	40	94	63	27.8747	24	47	38	36.3333	11.5902	20	72	98	63.3333	39.7157		54.2222	15.4931
mcpB397A (GBS104)	Buffer	N.A.	76	79	69	74.6667	5.1316	83	69	52	68	15.5242	22	46	20	29.3333	14.4684		57.3333	24.4767
mcpB423A (GBS142)	Asparagine	3.16e-06	475	396	516	462.333	60.9945	327	437	508	424	91.1976	453	560	508	507	53.507		464.444	41.5403
mcpB423A (GBS142)	Ethanol	1.78	156	96	127	126.333	30.0056	175	158	189	174	15.5242	152	180	116	149.333	32.0832		149.889	23.8382
mcpB423A (GBS142)	Buffer	N.A.	61		84	72.5	16.2635	102	81	73	85.3333	14.9778	88	65	61	71.3333	14.5717		76.3889	7.76805
mcpB433A (GBS090)	Asparagine	3.16e-06	949	960	807	905.333	85.3366	910	838	672	806.667	122.055	916	681	821	806	118.216		839.333	57.1586
mcpB433A (GBS090)	Ethanol	1.78	769	641	801	737	84.664	922	631	787	780	145.626	721	895	511	709	192.281		742	35.7631
mcpB433A (GBS090)	Buffer	N.A.	81	51	90	74	20.4206	119	80	79	92.6667	22.8108	51	26	88	55	31.1929		73.8889	18.8336
mcpB481 A (GBS091)	Asparagine	3.16e-06	999	881	756	878.667	121.517	814	887	781	827.333	54.2433	791	860	893	848	52.0481		851.333	25.8285
mcpB481 A (GBS091)	Ethanol	1.78	695	983		839	203.647	748	678	625	683.667	61.6955	953	740	812	835	108.347		785.889	88.5496
mcpB481 A (GBS091)	Buffer	N.A.	43	67	24	44.6667	21.5484	95	77	66	79.3333	14.6401	86	70	21	59	33.8674		61	17.4197
mcpA (OI3921)	Asparagine	3.16e-06	45	61	45	50.3333	9.2376	61	46	53	53.3333	7.50555	26	33	31	30	3.60555		44.5556	12.6944
mcpA (OI3921)	Ethanol	1.78	65	111	62	79.3333	27.4651	34	52	65	50.3333	15.5671	37	42	53	44	8.18535		57.8889	18.8395
mcpA (OI3921)	Buffer	N.A.	134	154	147	145	10.1489	32	68	64	54.6667	19.7315	59	92	61	70.6667	18.5023		90.1111	48.2037

## Sheet: Figure 4
Panel C: Chemotaxis of mutants expressig McpB receptors containig point mutations toward ethanol/asparagine																							Panel H: Percentage of EtOH coordination
			Chemotaxis response in capillary assay																					WT McpBc		A431S McpBc		WT - A431S
			Day 1					Day 2					Day 3						Reported in figure				Residue	No. of frames	EtOH coord. (%)	No. of frames	EtOH coord. (%)	∆EtOH coord. (%)
Strain	Chemoeffector	Conc. (M)	Cap 1	Cap 2	Cap 3	Avg	Std	Cap 1	Cap 2	Cap 3	Avg	Std	Cap 1	Cap 2	Cap 3	Avg	Std		Mean	Stdev			424	14994	0.0328131	14994	0.062425	-0.0296118
mcpB (OI3605)	Asparagine	3.16e-06	925	844	986	918.333	71.2344	859	954	776	863	89.0674	874	806	776	818.667	50.2129		866.667	49.9344			425	14994	0.0554889	14994	0.053288	0.00220088
mcpB (OI3605)	Ethanol	1.78	500	466	620	528.667	80.9032	530	583	611	574.667	41.138	500	682	603	595	91.2634		566.111	33.9842			426	14994	0.145391	14994	0.158197	-0.0128051
mcpB (OI3605)	Buffer	N.A.	62	38	83	61	22.5167	33	13	41	29	14.4222	81	61	99	80.3333	19.0088		56.7778	25.9258			427	14994	0.140323	14994	0.0903695	0.0499533
																							428	14994	0.0174737	14994	0.00240096	0.0150727
mcpB[T424A] (GBS176)	Asparagine	3.16e-06	972	929	831	910.667	72.2657	927	1018	844	929.667	87.0306	774	891	872	845.667	62.788		895.333	44.0492			429	14994	0.263972	14994	0.248099	0.015873
mcpB[T424A] (GBS176)	Ethanol	1.78	512	505	575	530.667	38.553	520	670	544	578	80.5729	511	564	588	554.333	39.3997		554.333	23.6667			430	14994	0.306523	14994	0.239629	0.0668934
mcpB[T424A] (GBS176)	Buffer	N.A.	53	68	67	62.6667	8.3865	69	82	72	74.3333	6.80686	64	59	98	73.6667	21.2211		70.2222	6.55179			431	14994	0.163265	14994	0.061758	0.101507
																							432	14994	0.125517	14994	0.112178	0.0133387
mcpB[D427T] (GBS175)	Asparagine	3.16e-06	922	893	822	879	51.449	917	778	889	861.333	73.5142	884	797	811	830.667	46.7155		857	24.4563			433	14994	0.348006	14994	0.340603	0.00740296
mcpB[D427T] (GBS175)	Ethanol	1.78	502	513	481	498.667	16.2583	421	538	555	504.667	72.9543	542	556	499	532.333	29.7041		511.889	17.9578			434	14994	0.263239	14994	0.217154	0.0460851
mcpB[D427T] (GBS175)	Buffer	N.A.	26	88	63	59	31.1929	50	60	78	62.6667	14.1892	49	78	92	73	21.9317		64.8889	7.25973			435	14994	0.000333467	14994	0.00060024	-0.000266773
																							436	14994	0.237028	14994	0.230225	0.00680272
mcpB[A431S] (GBS149)	Asparagine	3.16e-06	776	637	630	681	82.3468	612	549	711	624	81.6639	699	755		727	39.598		677.333	51.5978			437	14994	0.185341	14994	0.198546	-0.0132053
mcpB[A431S] (GBS149)	Ethanol	1.78	90	142	112	114.667	26.1024	103	193	131	142.333	46.0579	102	156	175	144.333	37.8726		133.778	16.5809			438	14994	0.196479	14994	0.206149	-0.00967053
mcpB[A431S] (GBS149)	Buffer	N.A.	63	24	21	36	23.4307	38	50	46	44.6667	6.1101	48	52	68	56	10.583		45.5556	10.0296
																							576	14994	0.265239	14994	0.274777	-0.00953715
mcpB[I433V] (GBS151)	Asparagine	3.16e-06	366	338	547	417	113.45	640	640	570	616.667	40.4145	635	556	460	550.333	87.6375		528	101.69			577	14994	0.185274	14994	0.199947	-0.0146725
mcpB[I433V] (GBS151)	Ethanol	1.78	494	455	383	444	56.3116	525	567	634	575.333	54.9758	526	499	517	514	13.7477		511.111	65.7143			578	14994	0.242697	14994	0.160998	0.0816993
mcpB[I433V] (GBS151)	Buffer	N.A.	45	87	99	77	28.3549	89	56	86	77	18.2483	60	44	82	62	19.0788		72	8.66025			579	14994	0.124316	14994	0.111111	0.0132053
																							580	14994	0.243764	14994	0.260638	-0.0168734
mcpB[E581Q] (GBS158)	Asparagine	3.16e-06	868	505	736	703	183.736	859	862	982	901	70.1641	944	904	770	872.667	91.1336		825.556	107.078			581	14994	0.227024	14994	0.145992	0.0810324
mcpB[E581Q] (GBS158)	Ethanol	1.78	631	584	488	567.667	72.8858	525	444	591	520	73.6274	646	581	543	590	52.0865		559.222	35.7559			582	14994	0.0402161	14994	0.0270108	0.0132053
mcpB[E581Q] (GBS158)	Buffer	N.A.	30	82	60	57.3333	26.1024	51	57	87	65	19.2873	32	21	49	34	14.1067		52.1111	16.1463			583	14994	0.288849	14994	0.265373	0.0234761
																							584	14994	0.15106	14994	0.161731	-0.0106709
mcpB[K585E] (GBS170)	Asparagine	3.16e-06	787	640	844	757	105.257	655	778	625	686	81.074	943	725	828	832	109.055		758.333	73.0091			585	14994	0.13452	14994	0.10771	0.0268107
mcpB[K585E] (GBS170)	Ethanol	1.78	514	504	462	493.333	27.5923	598	497	452	515.667	74.7685	447	544	427	472.667	62.5806		493.889	21.5054			586	14994	0.130385	14994	0.112312	0.0180739
mcpB[K585E] (GBS170)	Buffer	N.A.	49	65	97	70.3333	24.4404	30	45	54	43	12.1244	24	25	98	49	42.4382		54.1111	14.3656			587	14994	0.298186	14994	0.290249	0.00793651
																							588	14994	0.158797	14994	0.186475	-0.0276777
mcpB[E399K] (GBS192)	Asparagine	3.16e-06	953	801	969	907.667	92.7218	989	971	972	977.333	10.116	907	910	952	923	25.1595		936	36.6075			589	14994	0.00393491	14994	0.0168734	-0.0129385
mcpB[E399K] (GBS192)	Ethanol	1.78	653	521	558	577.333	68.0906	647	623	509	593	73.7292	506	567	537	536.667	30.5014		569	29.0765			590	14994	0.194078	14994	0.179605	0.0144725
mcpB[E399K] (GBS192)	Buffer	N.A.	100	97	82	93	9.64365	39	88	64	63.6667	24.5017	82	76	61	73	10.8167		76.5556	14.9864
mcpB[S620H] (GBS193)	Asparagine	3.16e-06	839	871	983	897.667	75.6131	988	971		979.5	12.0208	967	813	999	926.333	99.4451		934.5	41.5234
mcpB[S620H] (GBS193)	Ethanol	1.78	345	659	623	542.333	171.841	611	581	544	578.667	33.5609	421	523	577	507	79.2212		542.667	35.8345
mcpB[S620H] (GBS193)	Buffer	N.A.	85	44	93	74	26.2869	16	70	37	41	27.2213	65	52	89	68.6667	18.7705		61.2222	17.7148
Panel D: Chemotaxis of mutant expressig McpB[A431S] toward different alcohols
			Chemotaxis response in capillary assay
			Day 1					Day 2					Day 3						Reported in figure
Strain	Chemoeffector	Conc. (M)	Cap 1	Cap 2	Cap 3	Avg	Std	Cap 1	Cap 2	Cap 3	Avg	Std	Cap 1	Cap 2	Cap 3	Avg	Std		Mean	Stdev
mcpB (OI3605)	Methanol	1.78	213	255	206	224.667	26.5016	367	245	214	275.333	80.8847	318	328	431	359	62.554		286.333	67.8389
mcpB[A431S] (GBS149)	Methanol	1.78	47	93	90	76.6667	25.7358	57	62	93	70.6667	19.5021	87	93	102	94	7.54983		80.4444	12.1167
mcpB (OI3605)	Ethanol	1.78	530	650	425	535	112.583	653	502	583	579.333	75.5667	533	616	599	582.667	43.8444		565.667	26.6104
mcpB[A431S] (GBS149)	Ethanol	1.78	90	142	112	114.667	26.1024	103	193	131	142.333	46.0579	102	156	175	144.333	37.8726		133.778	16.5809
mcpB (OI3605)	2-propanol	1.78	646	696	739	693.667	46.5439	761	645	595	667	85.1587	803	887	936	875.333	67.2632		745.333	113.37
mcpB[A431S] (GBS149)	2-propanol	1.78	317	232	153	234	82.0183	130	281	235	215.333	77.3972	302	248	258	269.333	28.7286		239.556	27.4253
mcpB (OI3605)	tert-butanol	1.78	260	208	191	219.667	35.949	247	322	276	281.667	37.8197	313	119	387	273	138.405		258.111	33.5747
mcpB[A431S] (GBS149)	tert-butanol	1.78	58	66	137	87	43.4856	104	57	64	75	25.3574	49	26	57	44	16.0935		68.6667	22.1886
mcpB (OI3605)	Buffer	N.A.	70	61	49	50.6667	12.3423	84	45	25	42	20.2237	60	62	63	35	19.3132		42.5556	7.84809
mcpB[A431S] (GBS149)	Buffer	N.A.	63	24	21	36	23.4307	38	50	46	44.6667	6.1101	48	52	68	56	10.583		45.5556	10.0296

## Sheet: Main text
Alcohol dehydrogenase activity											Chemotaxis of mutant expressig McpB receptors containig point mutation toward ethanol/asparagine
B. subtilis (OI1085)	Abs at 340 nm (Aerobic)			Abs at 340 nm (Anaerobic)										Chemotaxis response in capillary assay
Time (min)	Day 1	Day2	Day3	Day 1	Day 2	Day 3								Day 1					Day 2					Day 3						Reported in main text
0	0.198	0.216	0.221	0.266	0.254	0.24					Strain	Chemoeffector	Conc. (M)	Cap 1	Cap 2	Cap 3	Avg	Std	Cap 1	Cap 2	Cap 3	Avg	Std	Cap 1	Cap 2	Cap 3	Avg	Std		Mean	Stdev
0.5	0.198	0.215	0.221	0.258	0.253	0.238					mcpB (OI3605)	Asparagine	3.16e-06	983	775	858	872	104.704	771	715	839	775	62.0967	846	922	700	822.667	112.824		823.222	48.5024
1	0.197	0.214	0.218	0.256	0.253	0.235					mcpB (OI3605)	Ethanol	1.78	571	671	547	596.333	65.7673	533	616	599	582.667	43.8444	653	502	583	579.333	75.5667		586.111	9.00823
1.5	0.197	0.214	0.217	0.254	0.25	0.228					mcpB (OI3605)	Buffer	N.A.	79	64	91	78	13.5277	70	61	49	60	10.5357	84	45	25	51.3333	30.0056		63.1111	13.6028
2	0.196	0.214	0.216	0.227	0.251	0.215
2.5	0.194	0.213	0.214	0.22	0.248	0.215					mcpB[E399K] (GBS192)	Asparagine	3.16e-06	953	801	969	907.667	92.7218	989	971	972	977.333	10.116	907	910	952	923	25.1595		936	36.6075
3	0.193	0.211	0.214	0.22	0.232	0.21					mcpB[E399K] (GBS192)	Ethanol	1.78	653	521	558	577.333	68.0906	647	623	509	593	73.7292	506	567	537	536.667	30.5014		569	29.0765
4	0.192	0.204	0.213	0.199	0.221	0.209					mcpB[E399K] (GBS192)	Buffer	N.A.	100	97	82	93	9.64365	39	88	64	63.6667	24.5017	82	76	61	73	10.8167		76.5556	14.9864
5	0.189	0.198	0.212	0.198	0.22	0.208
8	0.187	0.197	0.211	0.197	0.201	0.208					Chemotaxis of mcpB and hemeAT single and double deleation mutants to asparagine proline
10	0.186	0.195	0.209	0.196	0.198	0.207								Chemotaxis response in capillary assay
Activity (unit/mL)	-1.39589	-2.4428	-1.39589	-8.14268	-6.51414	-3.83869								Day 1					Day 2					Day 3
											WT (OI1085)	Proline	3.16e-06	1518	1023	1301	1280.67	248.126	1358	1492	1137	1329	179.268	1320	1102	1241	1221	110.368		1276.89	54.099
E. coli (K12-MG1655)	Abs at 340 nm (Aerobic)			Abs at 340 nm (Anaerobic)							ΔmcpB (PTS185)	Proline	3.16e-06	1208	1420	1347	1325	107.699	1356	1024	1178	1186	166.145	1509	1137	1087	1244.33	230.567		1251.78	69.7984
Time (min)	Day 1	Day2	Day3	Day 1	Day 2	Day 3					ΔhemAT (PTS328)	Proline	3.16e-06	1034	1297	1195	1175.33	132.598	1198	1275	1384	1285.67	93.4577	1237	1098	1185	1173.33	70.2306		1211.44	64.2861
0	0.136	0.135	0.153	0.186	0.134	0.143					ΔmcpBΔhemAT (PTS238)	Proline	3.16e-06	981	1243	1308	1177.33	173.108	1106	1007	1219	1110.67	106.077	1035	1240	1109	1128	103.812		1138.67	34.5897
0.5	0.134	0.134	0.152	0.22	0.174	0.182
1	0.13	0.13	0.151	0.232	0.196	0.201
1.5	0.13	0.129	0.151	0.26	0.211	0.234
2	0.129	0.129	0.15	0.273	0.224	0.241
2.5	0.13	0.13	0.148	0.282	0.237	0.256
3	0.13	0.13	0.146	0.309	0.267	0.272
4	0.128	0.124	0.146	0.349	0.301	0.301
5	0.125	0.123	0.146	0.352	0.324	0.312
8	0.124	0.123	0.145	0.396	0.368	0.341		Reported in main text
10	0.123	0.122	0.145	0.447	0.421	0.401		Mean	Stdev
Activity (unit/mL)	-1.51221	-1.51221	-0.930592	30.3606	33.385	30.0116		31.2524	1.85512

## Sheet: SI Figure 1
Panel A: McpB-coupled CheA kinase activation response to ethanol
Strain	Chemoeffector	Chemoeffector Conc. (M)	CheA activity
N.A.	CheAWD + buffer	N.A.	14.72
McpB (OI3605)	CheAWD + McpB membrane + Asn	3.16e-06	13.67
McpB (OI3605)	CheAWD + McpB membrane + buffer	N.A.	6.35677
McpB (OI3605)	CheAWD + McpB membrane + Ethanol	0.01	7.55426
McpB (OI3605)	CheAWD + McpB membrane + Ethanol	0.1	13.4395
McpB (OI3605)	CheAWD + McpB membrane + Ethanol	1	19.1634
Panel B: HemAT-coupled CheA kinase activation response to ethanol
HemAT (OI4482)	CheAWD + HemAT membrane + buffer	N.A.	6.21258
N.A.	CheAWD + buffer	N.A.	13.42
HemAT (OI4482)	CheAWD + HemAT membrane + Ethanol	0.0001	11.8214
HemAT (OI4482)	CheAWD + HemAT membrane + Ethanol	0.001	18.659
HemAT (OI4482)	CheAWD + HemAT membrane + Ethanol	0.01	20.262
HemAT (OI4482)	CheAWD + HemAT membrane + Ethanol	0.1	23.404
HemAT (OI4482)	CheAWD + HemAT membrane + Ethanol	1	25.5349
Panel C: Δ10mcp-coupled CheA kinase activation response to ethanol
Δ10mcp (OI3545)	CheAWD + Δ10mcp membrane + buffer	N.A.	10
N.A.	CheAWD + buffer	N.A.	5.54975
Δ10mcp (OI3545)	CheAWD + Δ10mcp membrane + Ethanol	0.0001	5.82274
Δ10mcp (OI3545)	CheAWD + Δ10mcp membrane + Ethanol	0.001	5.63784
Δ10mcp (OI3545)	CheAWD + Δ10mcp membrane + Ethanol	0.01	5.36505
Δ10mcp (OI3545)	CheAWD + Δ10mcp membrane + Ethanol	0.1	4.88072
Δ10mcp (OI3545)	CheAWD + Δ10mcp membrane + Ethanol	1	3.54456

## Sheet: SI Figure 5
Panel A: Percentage of EtOH coordination											Panel B: Percentage of knob occupancies in WT and A431S McpBc
	WT McpBc		A431S McpBc		WT - A431S							Knob occupancy in WT McpBc
Residue	No. of frames	EtOH coord. (%)	No. of frames	EtOH coord. (%)	∆EtOH coord. (%)							Replica 1			Replica 2			Replica 3
353	14994	0.200413	14994	0.19061	0.00980392						Knob-residue:type	Monomer A	Monomer B	Average	Monomer A	Monomer B	Average	Monomer A	Monomer B	Average		Average	Std
354	14994	0.230025	14994	0.238495	-0.00847005						425:a	93.34	94.37	93.85	93.16	93.64	93.4	92.43	92.49	92.46		93.24	0.71
355	14994	0.183473	14994	0.186875	-0.00340136						428:d	96.06	97.21	96.64	95.94	95.34	95.64	95.4	95.4	95.4		95.89	0.66
356	14994	0.137388	14994	0.137522	-0.000133387						429:e	41.98	44.34	43.16	44.4	47.49	45.94	50.88	54.09	52.48		47.19	4.79
357	14994	0.140723	14994	0.139322	0.00140056						431:g	61.11	67.6	64.35	67.05	70.81	68.93	61.9	60.87	61.39		64.89	3.8
358	14994	0.00360144	14994	0.00293451	0.000666933						432:a	80.13	80.25	80.19	82.86	83.47	83.16	78.26	76.74	77.5		80.28	2.83
359	14994	0.169334	14994	0.178738	-0.00940376						435:d	60.69	57.12	58.9	82.13	75.59	78.86	79.71	74.14	76.92		71.56	11.01
360	14994	0.137122	14994	0.139456	-0.00233427
361	14994	0.0764973	14994	0.0794985	-0.0030012						578:g	56.88	60.57	58.72	75.17	81.71	78.44	73.47	79.59	76.53		71.23	10.87
362	14994	0.0627584	14994	0.0802988	-0.0175403						579:a	43.73	44.34	44.03	68.44	71.9	70.17	70.2	65.54	67.87		60.69	14.47
363	14994	0.196212	14994	0.210484	-0.0142724						582:d	88.92	84.37	86.64	88.98	88.67	88.83	82.62	84.68	83.65		86.37	2.6
364	14994	0.223756	14994	0.21722	0.00653595						583:e	6.84	8.6	7.72	6.54	13.14	9.84	15.81	6.91	11.36		9.64	1.83
365	14994	0.00286781	14994	0.00240096	0.000466853						585:g	74.08	67.35	70.71	74.8	71.41	73.11	71.29	68.5	69.9		71.24	1.67
366	14994	0.189943	14994	0.208483	-0.0185407						586:a	96.55	97.15	96.85	94.91	95.46	95.18	96.91	97.09	97		96.35	1.01
367	14994	0.208817	14994	0.198746	0.0100707
368	14994	0.135387	14994	0.118981	0.0164066							Knob occupancy in McpBc-A431S
369	14994	0.129518	14994	0.128585	0.000933707							Replica 1			Replica 2			Replica 3
370	14994	0.258103	14994	0.246832	0.0112712						Knob-residue:type	Monomer A	Monomer B	Average	Monomer A	Monomer B	Average	Monomer A	Monomer B	Average		Average	Std
371	14994	0.24263	14994	0.219821	0.0228091						425:a	97.21	96.31	96.76	94.79	95.34	95.06	93.76	93.58	93.67		95.16	1.55
372	14994	0.031746	14994	0.0164733	0.0152728						428:d	98.12	98.12	98.12	97.4	96.67	97.03	96.12	97.82	96.97		97.38	0.65
373	14994	0.275043	14994	0.267107	0.00793651						429:e	66.32	65.23	65.78	50.94	52.7	51.82	51.3	41.19	46.24		54.61	10.06
374	14994	0.199413	14994	0.179472	0.0199413						431:g	88.8	80.44	84.62	87.16	84.68	85.92	87.4	85.89	86.64		85.73	1.03
375	14994	0.076564	14994	0.0626917	0.0138722						432:a	92.07	92.31	92.19	82.19	83.95	83.07	84.8	79.95	82.37		85.88	5.47
376	14994	0.172002	14994	0.151727	0.0202748						435:d	94.79	94.31	94.55	78.74	67.9	73.32	56.15	77.17	66.66		78.17	14.57
377	14994	0.247632	14994	0.219221	0.0284114
378	14994	0.226224	14994	0.212285	0.0139389						578:g	90.55	91.76	91.16	66.81	77.71	72.26	76.26	55.72	65.99		76.47	13.1
379	14994	0.0377484	14994	0.0156062	0.0221422						579:a	91.1	93.52	92.31	58.81	63.72	61.27	55.06	40.46	47.76		67.11	22.84
380	14994	0.238562	14994	0.20775	0.0308123						582:d	93.7	95.7	94.7	88.43	90.61	89.52	89.82	90.79	90.31		91.51	2.79
381	14994	0.215153	14994	0.204015	0.0111378						583:e	54.51	57.84	56.18	13.87	26.47	20.17	26.65	4.6	15.63		30.66	22.22
382	14994	0.115313	14994	0.0799653	0.0353475						585:g	86.55	93.58	90.07	92.67	94.91	93.79	96.61	92.85	94.73		92.86	2.47
383	14994	0.151194	14994	0.04155	0.109644						586:a	97.88	98.24	98.06	96.12	96.73	96.43	95.52	92.97	94.25		96.24	1.91
384	14994	0.200347	14994	0.184941	0.0154062
385	14994	0.259704	14994	0.253635	0.00606909
386	14994	0.139322	14994	0.0208083	0.118514
387	14994	0.314726	14994	0.287448	0.0272776
388	14994	0.295652	14994	0.294918	0.000733627
389	14994	0.130452	14994	0.130786	-0.000333467
390	14994	0.257636	14994	0.242897	0.0147392
391	14994	0.246098	14994	0.251701	-0.00560224
392	14994	0.287315	14994	0.29105	-0.00373483
393	14994	0.19101	14994	0.144258	0.046752
394	14994	0.183207	14994	0.186008	-0.00280112
395	14994	0.155195	14994	0.155262	-6.66933e-05
396	14994	0.170535	14994	0.15066	0.0198746
397	14994	0.161665	14994	0.110978	0.0506869
398	14994	0.154995	14994	0.155529	-0.000533547
399	14994	0.117647	14994	0.116113	0.00153395
400	14994	0.0975057	14994	0.0294118	0.0680939
401	14994	0.197146	14994	0.179205	0.0179405
402	14994	0.110644	14994	0.113445	-0.00280112
403	14994	0.100507	14994	0.110177	-0.00967053
404	14994	0.23376	14994	0.212485	0.0212752
405	14994	0.274243	14994	0.255836	0.0184074
406	14994	0.145058	14994	0.154328	-0.00927037
407	14994	0.00993731	14994	0.0147392	-0.00480192
408	14994	0.25777	14994	0.248099	0.00967053
409	14994	0.213952	14994	0.214019	-6.66933e-05
410	14994	0.103441	14994	0.114512	-0.0110711
411	14994	0.106109	14994	0.110778	-0.00466853
412	14994	0.23236	14994	0.225824	0.00653595
413	14994	0.244631	14994	0.263439	-0.0188075
414	14994	0.0681606	14994	0.0843671	-0.0162065
415	14994	0.221222	14994	0.213285	0.00793651
416	14994	0.24043	14994	0.242364	-0.00193411
417	14994	0.138389	14994	0.160064	-0.0216753
418	14994	0.205415	14994	0.186875	0.0185407
419	14994	0.365813	14994	0.343137	0.0226757
420	14994	0.218287	14994	0.236761	-0.0184741
421	14994	0.00613579	14994	0.0170735	-0.0109377
422	14994	0.288449	14994	0.264906	0.0235428
423	14994	0.177738	14994	0.195745	-0.0180072
424	14994	0.0328131	14994	0.062425	-0.0296118
425	14994	0.0554889	14994	0.053288	0.00220088
426	14994	0.145391	14994	0.158197	-0.0128051
427	14994	0.140323	14994	0.0903695	0.0499533
428	14994	0.0174737	14994	0.00240096	0.0150727
429	14994	0.263972	14994	0.248099	0.015873
430	14994	0.306523	14994	0.239629	0.0668934
431	14994	0.163265	14994	0.061758	0.101507
432	14994	0.125517	14994	0.112178	0.0133387
433	14994	0.348006	14994	0.340603	0.00740296
434	14994	0.263239	14994	0.217154	0.0460851
435	14994	0.000333467	14994	0.00060024	-0.000266773
436	14994	0.237028	14994	0.230225	0.00680272
437	14994	0.185341	14994	0.198546	-0.0132053
438	14994	0.196479	14994	0.206149	-0.00967053
439	14994	0.0879685	14994	0.0830332	0.00493531
440	14994	0.160464	14994	0.165333	-0.00486861
441	14994	0.243964	14994	0.260237	-0.0162732
442	14994	0.00973723	14994	0.00887021	0.000867013
443	14994	0.130319	14994	0.126517	0.00380152
444	14994	0.244164	14994	0.259104	-0.0149393
445	14994	0.260771	14994	0.265973	-0.00520208
446	14994	0.0225424	14994	0.0234094	-0.000867013
447	14994	0.195945	14994	0.211951	-0.0160064
448	14994	0.243431	14994	0.257436	-0.0140056
449	14994	0.000333467	14994	0.00040016	-6.66933e-05
450	14994	0.139723	14994	0.147326	-0.00760304
451	14994	0.134921	14994	0.150193	-0.0152728
452	14994	0.0753635	14994	0.0757636	-0.00040016
453	14994	0.0101374	14994	0.0102708	-0.000133387
454	14994	0.213219	14994	0.216887	-0.00366813
455	14994	0.119514	14994	0.125584	-0.00606909
456	14994	0.00226757	14994	0.00213419	0.000133387
457	14994	0.131186	14994	0.129185	0.0020008
458	14994	0.243297	14994	0.254769	-0.0114713
459	14994	0.0985728	14994	0.108043	-0.00947045
460	14994	0.0356142	14994	0.0278778	0.00773643
461	14994	0.176137	14994	0.173536	0.00260104
462	14994	0.269108	14994	0.295118	-0.0260104
463	14994	0.0116046	14994	0.0116713	-6.66933e-05
464	14994	0.0987728	14994	0.0938375	0.00493531
465	14994	0.198413	14994	0.225424	-0.0270108
466	14994	0.11778	14994	0.139056	-0.0212752
467	14994	0.00346805	14994	0.00146725	0.0020008
468	14994	0.1658	14994	0.186808	-0.0210084
469	14994	0.0889022	14994	0.0997065	-0.0108043
470	14994	0.00306789	14994	0.00493531	-0.00186741
471	14994	0.0931706	14994	0.0956383	-0.00246765
472	14994	0.0590236	14994	0.0644258	-0.00540216
473	14994	0.057423	14994	0.0571562	0.000266773
474	14994	0.0829665	14994	0.0753635	0.00760304
475	14994	0.22569	14994	0.231826	-0.00613579
476	14994	0.0927037	14994	0.0973723	-0.00466853
477	14994	0.000867013	14994	0.00113379	-0.000266773
478	14994	0.183607	14994	0.18294	0.000666933
479	14994	0.187475	14994	0.200013	-0.0125383
480	14994	0.200213	14994	0.195945	0.00426837
481	14994	0.0252101	14994	0.0187408	0.00646925
482	14994	0.244431	14994	0.261371	-0.0169401
483	14994	0.349873	14994	0.364746	-0.0148726
484	14994	0.00120048	14994	0.00133387	-0.000133387
485	14994	0.134454	14994	0.126384	0.00806989
486	14994	0.203481	14994	0.222089	-0.0186074
487	14994	0.221289	14994	0.234627	-0.0133387
488	14994	0.31706	14994	0.322396	-0.00533547
489	14994	0.418701	14994	0.4161	0.00260104
490	14994	0.331466	14994	0.347939	-0.0164733
491	14994	0.00246765	14994	0.00320128	-0.000733627
492	14994	0.449913	14994	0.429105	0.0208083
493	14994	0.339202	14994	0.341937	-0.00273443
494	14994	0.237228	14994	0.257103	-0.0198746
495	14994	0.106242	14994	0.0811658	0.0250767
496	14994	0.395692	14994	0.351674	0.0440176
497	14994	0.305122	14994	0.321995	-0.0168734
498	14994	0.0433507	14994	0.0359477	0.00740296
499	14994	0.256436	14994	0.213485	0.0429505
500	14994	0.340936	14994	0.319661	0.0212752
501	14994	0.164199	14994	0.164132	6.66933e-05
502	14994	0.104375	14994	0.0893691	0.015006
503	14994	0.286781	14994	0.257636	0.029145
504	14994	0.293851	14994	0.298186	-0.00433507
505	14994	0.0969721	14994	0.0873016	0.00967053
506	14994	0.141056	14994	0.11698	0.0240763
507	14994	0.172869	14994	0.162532	0.0103375
508	14994	0.114913	14994	0.112245	0.00266773
509	14994	0.0775644	14994	0.0648259	0.0127384
510	14994	0.273776	14994	0.242697	0.0310791
511	14994	0.144791	14994	0.141723	0.00306789
512	14994	0.0398826	14994	0.0364813	0.00340136
513	14994	0.173269	14994	0.146725	0.026544
514	14994	0.259704	14994	0.268908	-0.00920368
515	14994	0.175804	14994	0.182006	-0.00620248
516	14994	0.107443	14994	0.0828998	0.0245432
517	14994	0.214152	14994	0.172669	0.0414833
518	14994	0.20048	14994	0.220021	-0.0195411
519	14994	0	14994	0.000133387	-0.000133387
520	14994	0.32553	14994	0.273709	0.0518207
521	14994	0.208083	14994	0.183407	0.0246765
522	14994	0.191943	14994	0.208283	-0.0163399
523	14994	0.306789	14994	0.310257	-0.00346805
524	14994	0.448579	14994	0.428305	0.0202748
525	14994	0.282446	14994	0.277444	0.005002
526	14994	0.00060024	14994	0.000933707	-0.000333467
527	14994	0.369148	14994	0.365746	0.00340136
528	14994	0.180939	14994	0.160931	0.020008
529	14994	0.142924	14994	0.135654	0.00726957
530	14994	0.0189409	14994	0.0142724	0.00466853
531	14994	0.193344	14994	0.170668	0.0226757
532	14994	0.184074	14994	0.174536	0.00953715
533	14994	0.000133387	14994	0.00020008	-6.66933e-05
534	14994	0.139456	14994	0.134054	0.00540216
535	14994	0.202081	14994	0.19221	0.00987061
536	14994	0.0716953	14994	0.0708283	0.000867013
537	14994	0.102308	14994	0.0973723	0.00493531
538	14994	0.312858	14994	0.298186	0.0146725
539	14994	0.139923	14994	0.130586	0.00933707
540	14994	0.00120048	14994	0.00273443	-0.00153395
541	14994	0.193544	14994	0.196078	-0.00253435
542	14994	0.155062	14994	0.153528	0.00153395
543	14994	0.0522209	14994	0.0543551	-0.00213419
544	14994	0.0150727	14994	0.0184074	-0.00333467
545	14994	0.102774	14994	0.106776	-0.0040016
546	14994	0.162265	14994	0.168134	-0.00586901
547	14994	0.0040016	14994	0.00326797	0.000733627
548	14994	0.0690276	14994	0.0699613	-0.000933707
549	14994	0.201614	14994	0.196412	0.00520208
550	14994	0.196279	14994	0.21762	-0.0213419
551	14994	0.040016	14994	0.0314793	0.00853675
552	14994	0.196679	14994	0.193944	0.00273443
553	14994	0.1658	14994	0.171669	-0.00586901
554	14994	0.0230759	14994	0.0242097	-0.00113379
555	14994	0.124583	14994	0.120715	0.00386821
556	14994	0.199146	14994	0.208617	-0.00947045
557	14994	0.0425504	14994	0.0460851	-0.00353475
558	14994	0.0350807	14994	0.0368147	-0.00173403
559	14994	0.231092	14994	0.239362	-0.00826997
560	14994	0.174136	14994	0.173803	0.000333467
561	14994	0.00533547	14994	0.00346805	0.00186741
562	14994	0.164466	14994	0.173536	-0.00907029
563	14994	0.238629	14994	0.2499	-0.0112712
564	14994	0.105442	14994	0.112178	-0.00673603
565	14994	0.0298786	14994	0.0314793	-0.00160064
566	14994	0.117247	14994	0.120915	-0.00366813
567	14994	0.1674	14994	0.176337	-0.00893691
568	14994	0.000466853	14994	0.000666933	-0.00020008
569	14994	0.121649	14994	0.123249	-0.00160064
570	14994	0.207616	14994	0.216287	-0.00867013
571	14994	0.112512	14994	0.116113	-0.00360144
572	14994	0.075897	14994	0.0740963	0.00180072
573	14994	0.234827	14994	0.237895	-0.00306789
574	14994	0.197946	14994	0.209684	-0.011738
575	14994	0.00153395	14994	0.00126717	0.000266773
576	14994	0.265239	14994	0.274777	-0.00953715
577	14994	0.185274	14994	0.199947	-0.0146725
578	14994	0.242697	14994	0.160998	0.0816993
579	14994	0.124316	14994	0.111111	0.0132053
580	14994	0.243764	14994	0.260638	-0.0168734
581	14994	0.227024	14994	0.145992	0.0810324
582	14994	0.0402161	14994	0.0270108	0.0132053
583	14994	0.288849	14994	0.265373	0.0234761
584	14994	0.15106	14994	0.161731	-0.0106709
585	14994	0.13452	14994	0.10771	0.0268107
586	14994	0.130385	14994	0.112312	0.0180739
587	14994	0.298186	14994	0.290249	0.00793651
588	14994	0.158797	14994	0.186475	-0.0276777
589	14994	0.00393491	14994	0.0168734	-0.0129385
590	14994	0.194078	14994	0.179605	0.0144725
591	14994	0.15066	14994	0.144725	0.00593571
592	14994	0.155129	14994	0.186541	-0.0314126
593	14994	0.239562	14994	0.203748	0.0358143
594	14994	0.262038	14994	0.244164	0.0178738
595	14994	0.251834	14994	0.265306	-0.0134721
596	14994	0.0794985	14994	0.0998399	-0.0203415
597	14994	0.286248	14994	0.260838	0.0254102
598	14994	0.118047	14994	0.126651	-0.00860344
599	14994	0.213019	14994	0.238829	-0.0258103
600	14994	0.0406829	14994	0.0455516	-0.00486861
601	14994	0.245165	14994	0.245698	-0.000533547
602	14994	0.201614	14994	0.21562	-0.0140056
603	14994	0.00453515	14994	0.00953715	-0.005002
604	14994	0.201214	14994	0.190743	0.0104709
605	14994	0.205215	14994	0.205749	-0.000533547
606	14994	0.0688275	14994	0.0826997	-0.0138722
607	14994	0.152995	14994	0.147326	0.00566893
608	14994	0.248699	14994	0.246632	0.00206749
609	14994	0.047419	14994	0.0489529	-0.00153395
610	14994	0.00893691	14994	0.00920368	-0.000266773
611	14994	0.238162	14994	0.221222	0.0169401
612	14994	0.101507	14994	0.102774	-0.00126717
613	14994	0.189609	14994	0.172402	0.0172069
614	14994	0.149126	14994	0.115246	0.0338802
615	14994	0.307123	14994	0.287048	0.0200747
616	14994	0.252768	14994	0.258703	-0.00593571
617	14994	0.170068	14994	0.125317	0.0447512
618	14994	0.173003	14994	0.160931	0.0120715
619	14994	0.151927	14994	0.143257	0.00867013
620	14994	0.170935	14994	0.168934	0.0020008
621	14994	0.152661	14994	0.132453	0.0202081
622	14994	0.261705	14994	0.255702	0.0060024
623	14994	0.164933	14994	0.163932	0.0010004
624	14994	0.107977	14994	0.0722289	0.0357476
625	14994	0.279779	14994	0.278978	0.00080032
626	14994	0.139322	14994	0.137122	0.00220088
627	14994	0.130319	14994	0.105776	0.0245432
628	14994	0.185674	14994	0.136521	0.049153
629	14994	0.291183	14994	0.280112	0.0110711
630	14994	0.186208	14994	0.185341	0.000867013
631	14994	0.126117	14994	0.0152728	0.110844
632	14994	0.305722	14994	0.285581	0.0201414
633	14994	0.185474	14994	0.178205	0.00726957
634	14994	0.0734961	14994	0.0652261	0.00826997
635	14994	0.214219	14994	0.185141	0.0290783
636	14994	0.250634	14994	0.230692	0.0199413
637	14994	0.183807	14994	0.160331	0.0234761
638	14994	0.055889	14994	0.0476857	0.00820328
639	14994	0.269308	14994	0.249433	0.0198746
640	14994	0.182873	14994	0.181539	0.00133387
641	14994	0.0909697	14994	0.0697612	0.0212085
642	14994	0.07503	14994	0.0794318	-0.00440176
643	14994	0.247699	14994	0.2501	-0.00240096
644	14994	0.222889	14994	0.214352	0.00853675
645	14994	0.00626917	14994	0.00366813	0.00260104
646	14994	0.228691	14994	0.228025	0.000666933
647	14994	0.239829	14994	0.234694	0.00513539
648	14994	0.190009	14994	0.182473	0.00753635
649	14994	0.132987	14994	0.145458	-0.0124717
650	14994	0.220422	14994	0.227891	-0.00746965
651	14994	0.168001	14994	0.1662	0.00180072
652	14994	0.00693611	14994	0.00606909	0.000867013
653	14994	0.224023	14994	0.243631	-0.0196078
654	14994	0.130786	14994	0.126451	0.00433507
655	14994	0.169468	14994	0.169935	-0.000466853
656	14994	0.0925704	14994	0.0970388	-0.00446845
657	14994	0.212085	14994	0.203281	0.00880352
658	14994	0.244564	14994	0.251901	-0.00733627
659	14994	0.238429	14994	0.249967	-0.0115379

## Sheet: SI Figure 6
Panel B: Chemotaxis of NCBI 3610 B. subtilis strain toward ethanol
			Chemotaxis response in capillary assay
			Day 1					Day 2					Day 3						Reported in main text
Strain	Chemoeffector	Conc. (M)	Cap 1	Cap 2	Cap 3	Avg	Std	Cap 1	Cap 2	Cap 3	Avg	Std	Cap 1	Cap 2	Cap 3	Avg	Std		Mean	Stdev
NCIB 3610	Ethanol	1.78	936	864	894	898	36.1663	932	1120	952	1001.33	103.254	1050	981	1211	1080.67	118.027		993.333	91.5957
NCIB 3610	Buffer	N.A.	122	43	91	85.3333	39.8037	45	59	64	56	9.84886	35	86		60.5	36.0624		67.2778	15.7976

## Sheet: SI Figure 7
Panel B: Ethanol concentration (mM) profile along the capillary					Panel C: Ethanol concentartion (mM) dynamics near the mouth of the capillary
Position (mm)	t=0 min	t=10 min	t=30 min		Time (s)	z=0.1 mm	z=0.25 mm	z=0.5 mm
-5	50	0.999969	0.983466		0	0	0	0
-4.99	50	0.999967	0.983239		1	0.0221725	0.000200383	6.19234e-08
-4.98	50	0.999966	0.983011		2	0.0488867	0.000855312	5.18685e-07
-4.97	50	0.999964	0.982784		3	0.0697292	0.00205982	2.30072e-06
-4.96	50	0.999963	0.982557		4	0.0836731	0.00372797	7.19384e-06
-4.95	50	0.999962	0.98233		5	0.0924712	0.00568695	1.78308e-05
-4.94	50	0.99996	0.982102		6	0.0978723	0.00776423	3.73728e-05
-4.93	50	0.999959	0.981875		7	0.101096	0.00982839	6.9009e-05
-4.92	50	0.999958	0.981648		8	0.102919	0.0117953	0.000115464
-4.91	50	0.999956	0.98142		9	0.103826	0.013619	0.000178653
-4.9	50	0.999955	0.981193		10	0.104124	0.0152804	0.000259541
-4.89	50	0.999953	0.980938		11	0.104011	0.0167764	0.000358166
-4.88	50	0.999951	0.980683		12	0.103617	0.0181135	0.000473785
-4.87	50	0.999949	0.980428		13	0.10303	0.0193029	0.000605066
-4.86	50	0.999947	0.980173		14	0.102311	0.0203577	0.000750288
-4.85	50	0.999945	0.979918		15	0.101501	0.0212912	0.00090752
-4.84	50	0.999944	0.979662		16	0.100632	0.0221165	0.00107476
-4.83	50	0.999942	0.979407		17	0.099724	0.0228454	0.00125003
-4.82	50	0.99994	0.979152		18	0.0987934	0.0234888	0.00143148
-4.81	50	0.999938	0.978897		19	0.0978512	0.0240564	0.00161739
-4.8	50	0.999936	0.978642		20	0.096906	0.0245567	0.00180622
-4.79	50	0.999933	0.978358		21	0.0959638	0.0249973	0.00199661
-4.78	50	0.999931	0.978073		22	0.0950292	0.025385	0.00218738
-4.77	50	0.999928	0.977789		23	0.0941053	0.0257256	0.00237751
-4.76	50	0.999925	0.977504		24	0.0931946	0.0260242	0.00256614
-4.75	50	0.999923	0.97722		25	0.0922988	0.0262854	0.00275256
-4.74	50	0.99992	0.976935		26	0.091419	0.0265132	0.00293618
-4.73	50	0.999917	0.976651		27	0.090556	0.0267111	0.00311651
-4.72	50	0.999915	0.976366		28	0.0897102	0.0268822	0.00329317
-4.71	50	0.999912	0.976082		29	0.0888819	0.0270293	0.00346586
-4.7	50	0.999909	0.975797		30	0.0880711	0.0271548	0.00363436
-4.69	50	0.999906	0.97548		31	0.0872778	0.0272609	0.00379849
-4.68	50	0.999902	0.975162		32	0.0865017	0.0273494	0.00395815
-4.67	50	0.999898	0.974844		33	0.0857426	0.0274223	0.00411325
-4.66	50	0.999894	0.974526		34	0.0850003	0.0274808	0.00426378
-4.65	50	0.999891	0.974208		35	0.0842743	0.0275265	0.00440971
-4.64	50	0.999887	0.973891		36	0.0835644	0.0275606	0.00455108
-4.63	50	0.999883	0.973573		37	0.08287	0.0275841	0.00468793
-4.62	50	0.99988	0.973255		38	0.0821908	0.027598	0.00482032
-4.61	50	0.999876	0.972937		39	0.0815264	0.0276033	0.00494832
-4.6	50	0.999872	0.972619		40	0.0808764	0.0276008	0.00507201
-4.59	50	0.999867	0.972267		41	0.0802403	0.027591	0.00519149
-4.58	50	0.999862	0.971915		42	0.0796178	0.0275748	0.00530685
-4.57	50	0.999857	0.971563		43	0.0790085	0.0275528	0.00541821
-4.56	50	0.999852	0.971211		44	0.0784119	0.0275253	0.00552566
-4.55	50	0.999847	0.970859		45	0.0778277	0.027493	0.00562932
-4.54	50	0.999842	0.970506		46	0.0772555	0.0274563	0.00572929
-4.53	50	0.999837	0.970154		47	0.076695	0.0274156	0.00582569
-4.52	50	0.999832	0.969802		48	0.0761458	0.0273712	0.00591863
-4.51	50	0.999826	0.96945		49	0.0756075	0.0273235	0.00600821
-4.5	50	0.999821	0.969098		50	0.0750798	0.0272728	0.00609455
-4.49	50	0.999815	0.968708		51	0.0745624	0.0272194	0.00617774
-4.48	50	0.999808	0.968319		52	0.0740551	0.0271635	0.0062579
-4.47	50	0.999801	0.967929		53	0.0735574	0.0271054	0.00633512
-4.46	50	0.999794	0.96754		54	0.0730692	0.0270452	0.00640951
-4.45	50	0.999787	0.96715		55	0.0725901	0.0269833	0.00648116
-4.44	50	0.99978	0.966761		56	0.0721198	0.0269196	0.00655016
-4.43	50	0.999773	0.966371		57	0.0716582	0.0268545	0.0066166
-4.42	50	0.999766	0.965982		58	0.0712049	0.0267881	0.00668058
-4.41	50	0.99976	0.965592		59	0.0707598	0.0267204	0.00674218
-4.4	50	0.999753	0.965203		60	0.0703225	0.0266517	0.00680148
-4.39	50	0.999743	0.964772		61	0.0698929	0.0265821	0.00685856
-4.38	50	0.999734	0.96434		62	0.0694708	0.0265116	0.0069135
-4.37	50	0.999725	0.963909		63	0.0690559	0.0264404	0.00696638
-4.36	50	0.999715	0.963478		64	0.068648	0.0263686	0.00701726
-4.35	50	0.999706	0.963047		65	0.068247	0.0262961	0.00706622
-4.34	50	0.999697	0.962616		66	0.0678526	0.0262232	0.00711332
-4.33	50	0.999687	0.962184		67	0.0674648	0.0261499	0.00715863
-4.32	50	0.999678	0.961753		68	0.0670832	0.0260762	0.00720222
-4.31	50	0.999669	0.961322		69	0.0667078	0.0260023	0.00724413
-4.3	50	0.99966	0.960891		70	0.0663384	0.0259281	0.00728443
-4.29	50	0.999647	0.960415		71	0.0659748	0.0258538	0.00732318
-4.28	50	0.999634	0.95994		72	0.0656169	0.0257793	0.00736042
-4.27	50	0.999622	0.959464		73	0.0652646	0.0257048	0.00739622
-4.26	50	0.999609	0.958988		74	0.0649176	0.0256302	0.00743062
-4.25	50	0.999597	0.958513		75	0.0645758	0.0255556	0.00746366
-4.24	50	0.999584	0.958037		76	0.0642392	0.025481	0.0074954
-4.23	50	0.999572	0.957562		77	0.0639076	0.0254065	0.00752588
-4.22	50	0.999559	0.957086		78	0.0635809	0.0253321	0.00755514
-4.21	50	0.999547	0.956611		79	0.0632589	0.0252578	0.00758323
-4.2	50	0.999534	0.956135		80	0.0629416	0.0251836	0.00761017
-4.19	50	0.999518	0.955612		81	0.0626288	0.0251096	0.00763602
-4.18	50	0.999501	0.955088		82	0.0623205	0.0250358	0.00766081
-4.17	50	0.999484	0.954565		83	0.0620164	0.0249622	0.00768457
-4.16	50	0.999468	0.954042		84	0.0617166	0.0248889	0.00770734
-4.15	50	0.999451	0.953518		85	0.0614209	0.0248157	0.00772915
-4.14	50	0.999434	0.952995		86	0.0611293	0.0247429	0.00775004
-4.13	50	0.999418	0.952472		87	0.0608416	0.0246703	0.00777002
-4.12	50	0.999401	0.951948		88	0.0605577	0.024598	0.00778915
-4.11	50	0.999384	0.951425		89	0.0602776	0.024526	0.00780743
-4.1	50	0.999367	0.950901		90	0.0600012	0.0244542	0.0078249
-4.09	50	0.999345	0.950327		91	0.0597284	0.0243829	0.00784159
-4.08	50	0.999323	0.949753		92	0.0594591	0.0243118	0.00785751
-4.07	50	0.999301	0.949178		93	0.0591933	0.024241	0.00787271
-4.06	50	0.999279	0.948604		94	0.0589308	0.0241706	0.00788719
-4.05	50	0.999257	0.948029		95	0.0586717	0.0241006	0.00790098
-4.04	50	0.999235	0.947455		96	0.0584157	0.0240309	0.00791411
-4.03	50	0.999213	0.94688		97	0.058163	0.0239615	0.0079266
-4.02	50	0.999191	0.946306		98	0.0579133	0.0238926	0.00793845
-4.01	50	0.999169	0.945731		99	0.0576667	0.0238239	0.00794971
-4	50	0.999147	0.945157		100	0.0574231	0.0237557	0.00796038
-3.99	50	0.999117	0.944527		101	0.0571824	0.0236878	0.00797048
-3.98	50	0.999088	0.943897		102	0.0569445	0.0236203	0.00798003
-3.97	50	0.999059	0.943267		103	0.0567095	0.0235532	0.00798906
-3.96	50	0.99903	0.942637		104	0.0564772	0.0234864	0.00799756
-3.95	50	0.999001	0.942007		105	0.0562476	0.0234201	0.00800557
-3.94	50	0.998972	0.941377		106	0.0560206	0.0233541	0.00801309
-3.93	50	0.998943	0.940747		107	0.0557962	0.0232885	0.00802015
-3.92	50	0.998913	0.940117		108	0.0555744	0.0232232	0.00802675
-3.91	50	0.998884	0.939487		109	0.055355	0.0231584	0.00803291
-3.9	50	0.998855	0.938857		110	0.0551381	0.0230939	0.00803864
-3.89	50	0.998817	0.938167		111	0.0549237	0.0230298	0.00804396
-3.88	50	0.998779	0.937477		112	0.0547115	0.0229662	0.00804888
-3.87	50	0.99874	0.936787		113	0.0545017	0.0229028	0.00805341
-3.86	50	0.998702	0.936098		114	0.0542942	0.0228399	0.00805756
-3.85	50	0.998664	0.935408		115	0.0540888	0.0227774	0.00806135
-3.84	50	0.998625	0.934718		116	0.0538857	0.0227152	0.00806478
-3.83	50	0.998587	0.934028		117	0.0536847	0.0226534	0.00806787
-3.82	50	0.998549	0.933338		118	0.0534859	0.022592	0.00807062
-3.81	50	0.998511	0.932649		119	0.0532891	0.0225309	0.00807306
-3.8	50	0.998472	0.931959		120	0.0530944	0.0224703	0.00807517
-3.79	50	0.998423	0.931209		121	0.0529016	0.02241	0.00807699
-3.78	50	0.998374	0.930459		122	0.0527109	0.0223501	0.0080785
-3.77	50	0.998325	0.929709		123	0.0525221	0.0222905	0.00807974
-3.76	50	0.998276	0.928958		124	0.0523351	0.0222313	0.00808069
-3.75	50	0.998226	0.928208		125	0.0521501	0.0221725	0.00808137
-3.74	50	0.998177	0.927458		126	0.0519669	0.0221141	0.0080818
-3.73	50	0.998128	0.926708		127	0.0517855	0.022056	0.00808196
-3.72	50	0.998079	0.925958		128	0.0516059	0.0219982	0.00808189
-3.71	50	0.998029	0.925208		129	0.0514281	0.0219409	0.00808157
-3.7	50	0.99798	0.924458		130	0.0512519	0.0218839	0.00808102
-3.69	50	0.997916	0.92364		131	0.0510775	0.0218272	0.00808024
-3.68	50	0.997853	0.922823		132	0.0509047	0.0217709	0.00807925
-3.67	50	0.997789	0.922005		133	0.0507336	0.0217149	0.00807804
-3.66	50	0.997725	0.921188		134	0.0505641	0.0216593	0.00807663
-3.65	50	0.997661	0.92037		135	0.0503962	0.021604	0.00807502
-3.64	50	0.997598	0.919553		136	0.0502299	0.0215491	0.00807322
-3.63	50	0.997534	0.918735		137	0.0500651	0.0214945	0.00807122
-3.62	50	0.99747	0.917918		138	0.0499018	0.0214403	0.00806905
-3.61	50	0.997406	0.9171		139	0.04974	0.0213863	0.00806669
-3.6	50	0.997342	0.916283		140	0.0495797	0.0213327	0.00806417
-3.59	50	0.99726	0.915394		141	0.0494208	0.0212795	0.00806147
-3.58	50	0.997178	0.914505		142	0.0492634	0.0212266	0.00805862
-3.57	50	0.997096	0.913616		143	0.0491074	0.021174	0.00805561
-3.56	50	0.997014	0.912727		144	0.0489527	0.0211217	0.00805244
-3.55	50	0.996932	0.911838		145	0.0487994	0.0210697	0.00804913
-3.54	50	0.99685	0.910948		146	0.0486475	0.0210181	0.00804567
-3.53	50	0.996768	0.910059		147	0.0484969	0.0209667	0.00804207
-3.52	50	0.996686	0.90917		148	0.0483476	0.0209157	0.00803834
-3.51	50	0.996604	0.908281		149	0.0481996	0.020865	0.00803447
-3.5	50	0.996522	0.907392		150	0.0480529	0.0208146	0.00803048
-3.49	50	0.996418	0.906431		151	0.0479074	0.0207645	0.00802636
-3.48	50	0.996315	0.905469		152	0.0477632	0.0207147	0.00802212
-3.47	50	0.996211	0.904508		153	0.0476201	0.0206652	0.00801777
-3.46	50	0.996107	0.903546		154	0.0474783	0.0206161	0.0080133
-3.45	50	0.996003	0.902585		155	0.0473377	0.0205672	0.00800872
-3.44	50	0.9959	0.901624		156	0.0471982	0.0205186	0.00800404
-3.43	50	0.995796	0.900662		157	0.0470599	0.0204703	0.00799925
-3.42	50	0.995692	0.899701		158	0.0469227	0.0204222	0.00799436
-3.41	50	0.995588	0.898739		159	0.0467866	0.0203745	0.00798938
-3.4	50	0.995485	0.897778		160	0.0466517	0.0203271	0.0079843
-3.39	50	0.995353	0.896738		161	0.0465178	0.0202799	0.00797913
-3.38	50	0.995222	0.895698		162	0.046385	0.020233	0.00797386
-3.37	50	0.99509	0.894658		163	0.0462533	0.0201864	0.00796852
-3.36	50	0.994959	0.893618		164	0.0461226	0.02014	0.00796309
-3.35	50	0.994827	0.892578		165	0.0459929	0.020094	0.00795758
-3.34	50	0.994696	0.891538		166	0.0458643	0.0200482	0.00795198
-3.33	50	0.994565	0.890498		167	0.0457367	0.0200027	0.00794632
-3.32	50	0.994433	0.889458		168	0.0456101	0.0199574	0.00794058
-3.31	50	0.994302	0.888418		169	0.0454844	0.0199124	0.00793477
-3.3	50	0.99417	0.887378		170	0.0453598	0.0198677	0.00792888
-3.29	50	0.994005	0.886255		171	0.045236	0.0198232	0.00792294
-3.28	50	0.99384	0.885133		172	0.0451133	0.019779	0.00791692
-3.27	50	0.993674	0.88401		173	0.0449914	0.019735	0.00791085
-3.26	50	0.993509	0.882887		174	0.0448705	0.0196913	0.00790471
-3.25	50	0.993344	0.881765		175	0.0447505	0.0196479	0.00789851
-3.24	50	0.993178	0.880642		176	0.0446314	0.0196047	0.00789226
-3.23	50	0.993013	0.87952		177	0.0445132	0.0195617	0.00788595
-3.22	50	0.992848	0.878397		178	0.0443958	0.019519	0.00787959
-3.21	50	0.992682	0.877275		179	0.0442793	0.0194765	0.00787317
-3.2	50	0.992517	0.876152		180	0.0441637	0.0194343	0.00786671
-3.19	50	0.992311	0.874944		181	0.0440489	0.0193923	0.00786019
-3.18	50	0.992105	0.873736		182	0.043935	0.0193505	0.00785363
-3.17	50	0.991899	0.872528		183	0.0438219	0.019309	0.00784703
-3.16	50	0.991693	0.87132		184	0.0437096	0.0192677	0.00784038
-3.15	50	0.991487	0.870113		185	0.0435981	0.0192266	0.00783369
-3.14	50	0.991281	0.868905		186	0.0434874	0.0191858	0.00782695
-3.13	50	0.991075	0.867697		187	0.0433775	0.0191452	0.00782018
-3.12	50	0.990869	0.866489		188	0.0432683	0.0191048	0.00781337
-3.11	50	0.990663	0.865281		189	0.04316	0.0190647	0.00780652
-3.1	50	0.990457	0.864073		190	0.0430524	0.0190248	0.00779964
-3.09	50	0.990202	0.862777		191	0.0429455	0.018985	0.00779273
-3.08	50	0.989947	0.86148		192	0.0428394	0.0189456	0.00778578
-3.07	50	0.989692	0.860184		193	0.042734	0.0189063	0.0077788
-3.06	50	0.989437	0.858887		194	0.0426294	0.0188672	0.00777179
-3.05	50	0.989182	0.857591		195	0.0425254	0.0188284	0.00776475
-3.04	50	0.988927	0.856295		196	0.0424222	0.0187897	0.00775768
-3.03	50	0.988672	0.854998		197	0.0423197	0.0187513	0.00775058
-3.02	50	0.988417	0.853702		198	0.0422178	0.0187131	0.00774346
-3.01	50	0.988162	0.852405		199	0.0421167	0.0186751	0.00773631
-3	50	0.987907	0.851109		200	0.0420162	0.0186373	0.00772914
-2.99	50	0.987594	0.84972		201	0.0419164	0.0185997	0.00772195
-2.98	50	0.98728	0.848331		202	0.0418173	0.0185622	0.00771473
-2.97	50	0.986966	0.846942		203	0.0417188	0.018525	0.00770749
-2.96	50	0.986653	0.845553		204	0.041621	0.018488	0.00770024
-2.95	50	0.986339	0.844164		205	0.0415238	0.0184512	0.00769296
-2.94	50	0.986026	0.842776		206	0.0414273	0.0184146	0.00768566
-2.93	50	0.985712	0.841387		207	0.0413314	0.0183782	0.00767835
-2.92	50	0.985399	0.839998		208	0.0412361	0.0183419	0.00767102
-2.91	50	0.985085	0.838609		209	0.0411414	0.0183059	0.00766367
-2.9	50	0.984772	0.83722		210	0.0410473	0.0182701	0.00765631
-2.89	50	0.984389	0.835736		211	0.0409539	0.0182344	0.00764894
-2.88	50	0.984006	0.834251		212	0.040861	0.0181989	0.00764155
-2.87	50	0.983622	0.832767		213	0.0407687	0.0181636	0.00763415
-2.86	50	0.983239	0.831282		214	0.040677	0.0181285	0.00762673
-2.85	50	0.982856	0.829798		215	0.0405859	0.0180936	0.00761931
-2.84	50	0.982473	0.828314		216	0.0404954	0.0180588	0.00761187
-2.83	50	0.98209	0.826829		217	0.0404054	0.0180242	0.00760442
-2.82	50	0.981707	0.825345		218	0.040316	0.0179898	0.00759696
-2.81	50	0.981324	0.82386		219	0.0402271	0.0179556	0.0075895
-2.8	50	0.980941	0.822376		220	0.0401388	0.0179216	0.00758202
-2.79	50	0.980476	0.820793		221	0.040051	0.0178877	0.00757454
-2.78	50	0.980011	0.819209		222	0.0399638	0.017854	0.00756705
-2.77	50	0.979545	0.817625		223	0.0398771	0.0178205	0.00755956
-2.76	50	0.97908	0.816042		224	0.0397909	0.0177871	0.00755206
-2.75	50	0.978615	0.814458		225	0.0397053	0.0177539	0.00754455
-2.74	50	0.97815	0.812875		226	0.0396202	0.0177209	0.00753704
-2.73	50	0.977685	0.811291		227	0.0395355	0.017688	0.00752952
-2.72	50	0.97722	0.809708		228	0.0394514	0.0176553	0.007522
-2.71	50	0.976754	0.808124		229	0.0393678	0.0176228	0.00751447
-2.7	50	0.976289	0.806541		230	0.0392847	0.0175904	0.00750695
-2.69	50	0.975731	0.804858		231	0.0392021	0.0175582	0.00749942
-2.68	50	0.975173	0.803175		232	0.03912	0.0175261	0.00749188
-2.67	50	0.974614	0.801492		233	0.0390383	0.0174942	0.00748435
-2.66	50	0.974056	0.799809		234	0.0389572	0.0174625	0.00747681
-2.65	50	0.973498	0.798127		235	0.0388765	0.0174309	0.00746928
-2.64	50	0.972939	0.796444		236	0.0387962	0.0173994	0.00746174
-2.63	50	0.972381	0.794761		237	0.0387165	0.0173682	0.00745421
-2.62	50	0.971823	0.793078		238	0.0386372	0.017337	0.00744667
-2.61	50	0.971265	0.791396		239	0.0385583	0.0173061	0.00743913
-2.6	50	0.970706	0.789713		240	0.0384799	0.0172752	0.0074316
-2.59	50	0.970037	0.787926		241	0.038402	0.0172446	0.00742407
-2.58	50	0.969368	0.786139		242	0.0383245	0.017214	0.00741653
-2.57	50	0.968699	0.784352		243	0.0382474	0.0171836	0.00740901
-2.56	50	0.968031	0.782565		244	0.0381708	0.0171534	0.00740148
-2.55	50	0.967362	0.780778		245	0.0380946	0.0171233	0.00739396
-2.54	50	0.966693	0.778991		246	0.0380189	0.0170933	0.00738643
-2.53	50	0.966024	0.777204		247	0.0379435	0.0170635	0.00737892
-2.52	50	0.965355	0.775416		248	0.0378686	0.0170339	0.0073714
-2.51	50	0.964686	0.773629		249	0.0377941	0.0170043	0.00736389
-2.5	50	0.964017	0.771842		250	0.03772	0.0169749	0.00735639
-2.49	50	0.963219	0.769948		251	0.0376463	0.0169457	0.00734889
-2.48	50	0.962422	0.768053		252	0.037573	0.0169166	0.00734139
-2.47	50	0.961624	0.766158		253	0.0375001	0.0168876	0.0073339
-2.46	50	0.960827	0.764264		254	0.0374277	0.0168587	0.00732642
-2.45	50	0.960029	0.762369		255	0.0373556	0.01683	0.00731894
-2.44	50	0.959231	0.760474		256	0.0372839	0.0168014	0.00731146
-2.43	50	0.958434	0.75858		257	0.0372126	0.016773	0.00730399
-2.42	50	0.957636	0.756685		258	0.0371417	0.0167447	0.00729653
-2.41	50	0.956839	0.75479		259	0.0370711	0.0167165	0.00728908
-2.4	50	0.956041	0.752896		260	0.0370009	0.0166884	0.00728163
-2.39	50	0.955097	0.750892		261	0.0369311	0.0166605	0.00727419
-2.38	50	0.954153	0.748888		262	0.0368617	0.0166327	0.00726675
-2.37	50	0.953208	0.746885		263	0.0367927	0.016605	0.00725933
-2.36	50	0.952264	0.744881		264	0.036724	0.0165775	0.00725191
-2.35	50	0.95132	0.742877		265	0.0366557	0.0165501	0.0072445
-2.34	50	0.950376	0.740874		266	0.0365877	0.0165228	0.0072371
-2.33	50	0.949431	0.73887		267	0.0365201	0.0164956	0.0072297
-2.32	50	0.948487	0.736866		268	0.0364528	0.0164685	0.00722231
-2.31	50	0.947543	0.734862		269	0.0363859	0.0164416	0.00721494
-2.3	50	0.946599	0.732859		270	0.0363193	0.0164148	0.00720757
-2.29	50	0.945496	0.730749		271	0.0362531	0.0163881	0.0072002
-2.28	50	0.944393	0.728639		272	0.0361872	0.0163615	0.00719285
-2.27	50	0.94329	0.726529		273	0.0361217	0.0163351	0.00718551
-2.26	50	0.942187	0.724419		274	0.0360565	0.0163087	0.00717818
-2.25	50	0.941085	0.72231		275	0.0359916	0.0162825	0.00717085
-2.24	50	0.939982	0.7202		276	0.035927	0.0162564	0.00716354
-2.23	50	0.938879	0.71809		277	0.0358628	0.0162304	0.00715624
-2.22	50	0.937776	0.71598		278	0.0357989	0.0162045	0.00714894
-2.21	50	0.936673	0.71387		279	0.0357353	0.0161787	0.00714166
-2.2	50	0.935571	0.71176		280	0.0356721	0.0161531	0.00713438
-2.19	50	0.934292	0.709544		281	0.0356091	0.0161275	0.00712712
-2.18	50	0.933014	0.707329		282	0.0355465	0.0161021	0.00711986
-2.17	50	0.931736	0.705113		283	0.0354842	0.0160768	0.00711262
-2.16	50	0.930458	0.702897		284	0.0354222	0.0160516	0.00710539
-2.15	50	0.92918	0.700681		285	0.0353605	0.0160265	0.00709817
-2.14	50	0.927901	0.698465		286	0.0352991	0.0160015	0.00709095
-2.13	50	0.926623	0.696249		287	0.035238	0.0159766	0.00708375
-2.12	50	0.925345	0.694033		288	0.0351772	0.0159518	0.00707656
-2.11	50	0.924067	0.691817		289	0.0351167	0.0159271	0.00706939
-2.1	50	0.922789	0.689601		290	0.0350565	0.0159026	0.00706222
-2.09	50	0.921298	0.687269		291	0.0349965	0.0158781	0.00705506
-2.08	50	0.919807	0.684937		292	0.0349369	0.0158537	0.00704792
-2.07	50	0.918317	0.682605		293	0.0348776	0.0158295	0.00704079
-2.06	50	0.916826	0.680273		294	0.0348185	0.0158053	0.00703366
-2.05	50	0.915335	0.677941		295	0.0347598	0.0157813	0.00702656
-2.04	50	0.913845	0.675608		296	0.0347013	0.0157573	0.00701946
-2.03	50	0.912354	0.673276		297	0.034643	0.0157334	0.00701237
-2.02	50	0.910863	0.670944		298	0.0345851	0.0157097	0.0070053
-2.01	50	0.909373	0.668612		299	0.0345274	0.015686	0.00699823
-2	50	0.907882	0.66628		300	0.0344701	0.0156625	0.00699118
-1.99	50	0.906161	0.663834		301	0.0344129	0.015639	0.00698415
-1.98	50	0.90444	0.661388		302	0.0343561	0.0156156	0.00697712
-1.97	50	0.902719	0.658942		303	0.0342995	0.0155924	0.00697011
-1.96	50	0.900998	0.656497		304	0.0342432	0.0155692	0.0069631
-1.95	50	0.899276	0.654051		305	0.0341871	0.0155461	0.00695611
-1.94	50	0.897555	0.651605		306	0.0341313	0.0155231	0.00694914
-1.93	50	0.895834	0.649159		307	0.0340758	0.0155002	0.00694217
-1.92	50	0.894113	0.646713		308	0.0340205	0.0154775	0.00693522
-1.91	50	0.892392	0.644268		309	0.0339654	0.0154547	0.00692828
-1.9	50	0.890671	0.641822		310	0.0339107	0.0154321	0.00692135
-1.89	50	0.888722	0.639274		311	0.0338561	0.0154096	0.00691444
-1.88	50	0.886774	0.636725		312	0.0338018	0.0153872	0.00690754
-1.87	50	0.884825	0.634177		313	0.0337478	0.0153649	0.00690065
-1.86	50	0.882877	0.631629		314	0.033694	0.0153426	0.00689377
-1.85	50	0.880928	0.62908		315	0.0336405	0.0153204	0.00688691
-1.84	50	0.87898	0.626532		316	0.0335872	0.0152984	0.00688006
-1.83	50	0.877031	0.623984		317	0.0335341	0.0152764	0.00687322
-1.82	50	0.875083	0.621435		318	0.0334813	0.0152545	0.00686639
-1.81	50	0.873134	0.618887		319	0.0334287	0.0152327	0.00685958
-1.8	50	0.871186	0.616339		320	0.0333763	0.015211	0.00685278
-1.79	50	0.868967	0.613678		321	0.0333242	0.0151893	0.00684599
-1.78	50	0.866748	0.611018		322	0.0332723	0.0151678	0.00683922
-1.77	50	0.864529	0.608358		323	0.0332206	0.0151463	0.00683246
-1.76	50	0.86231	0.605698		324	0.0331692	0.0151249	0.00682571
-1.75	50	0.860091	0.603037		325	0.033118	0.0151036	0.00681898
-1.74	50	0.857873	0.600377		326	0.033067	0.0150824	0.00681226
-1.73	50	0.855654	0.597717		327	0.0330162	0.0150613	0.00680555
-1.72	50	0.853435	0.595057		328	0.0329657	0.0150402	0.00679885
-1.71	50	0.851216	0.592396		329	0.0329153	0.0150193	0.00679217
-1.7	50	0.848997	0.589736		330	0.0328652	0.0149984	0.0067855
-1.69	50	0.846496	0.586968		331	0.0328154	0.0149776	0.00677885
-1.68	50	0.843994	0.5842		332	0.0327657	0.0149569	0.00677221
-1.67	50	0.841493	0.581431		333	0.0327162	0.0149362	0.00676558
-1.66	50	0.838991	0.578663		334	0.032667	0.0149156	0.00675896
-1.65	50	0.83649	0.575895		335	0.0326179	0.0148952	0.00675236
-1.64	50	0.833988	0.573127		336	0.0325691	0.0148748	0.00674577
-1.63	50	0.831487	0.570359		337	0.0325205	0.0148544	0.00673919
-1.62	50	0.828985	0.56759		338	0.0324721	0.0148342	0.00673263
-1.61	50	0.826483	0.564822		339	0.0324239	0.014814	0.00672608
-1.6	50	0.823982	0.562054		340	0.0323759	0.0147939	0.00671954
-1.59	50	0.821197	0.559186		341	0.0323281	0.0147739	0.00671302
-1.58	50	0.818411	0.556317		342	0.0322804	0.0147539	0.00670651
-1.57	50	0.815626	0.553449		343	0.032233	0.014734	0.00670001
-1.56	50	0.81284	0.550581		344	0.0321858	0.0147142	0.00669353
-1.55	50	0.810055	0.547712		345	0.0321388	0.0146945	0.00668706
-1.54	50	0.807269	0.544844		346	0.032092	0.0146749	0.0066806
-1.53	50	0.804484	0.541975		347	0.0320454	0.0146553	0.00667416
-1.52	50	0.801699	0.539107		348	0.031999	0.0146358	0.00666773
-1.51	50	0.798913	0.536239		349	0.0319527	0.0146164	0.00666131
-1.5	50	0.796128	0.53337		350	0.0319067	0.014597	0.00665491
-1.49	50	0.79303	0.5304		351	0.0318608	0.0145777	0.00664852
-1.48	50	0.789933	0.527429		352	0.0318152	0.0145585	0.00664214
-1.47	50	0.786836	0.524458		353	0.0317697	0.0145393	0.00663577
-1.46	50	0.783739	0.521487		354	0.0317244	0.0145203	0.00662942
-1.45	50	0.780641	0.518517		355	0.0316793	0.0145013	0.00662309
-1.44	50	0.777544	0.515546		356	0.0316344	0.0144823	0.00661676
-1.43	50	0.774447	0.512575		357	0.0315896	0.0144635	0.00661045
-1.42	50	0.77135	0.509604		358	0.031545	0.0144447	0.00660415
-1.41	50	0.768253	0.506634		359	0.0315006	0.0144259	0.00659787
-1.4	50	0.765155	0.503663		360	0.0314564	0.0144073	0.0065916
-1.39	50	0.761729	0.500591		361	0.0314124	0.0143887	0.00658534
-1.38	50	0.758303	0.49752		362	0.0313685	0.0143701	0.0065791
-1.37	50	0.754877	0.494449		363	0.0313249	0.0143517	0.00657286
-1.36	50	0.751451	0.491377		364	0.0312814	0.0143333	0.00656664
-1.35	50	0.748025	0.488306		365	0.031238	0.014315	0.00656044
-1.34	50	0.744599	0.485235		366	0.0311949	0.0142967	0.00655425
-1.33	50	0.741173	0.482163		367	0.0311519	0.0142785	0.00654807
-1.32	50	0.737747	0.479092		368	0.031109	0.0142604	0.0065419
-1.31	50	0.734321	0.47602		369	0.0310664	0.0142423	0.00653575
-1.3	50	0.730895	0.472949		370	0.0310239	0.0142243	0.00652961
-1.29	50	0.727142	0.469783		371	0.0309816	0.0142064	0.00652348
-1.28	50	0.723388	0.466617		372	0.0309394	0.0141885	0.00651737
-1.27	50	0.719635	0.463452		373	0.0308974	0.0141707	0.00651127
-1.26	50	0.715881	0.460286		374	0.0308556	0.0141529	0.00650518
-1.25	50	0.712128	0.45712		375	0.0308139	0.0141352	0.00649911
-1.24	50	0.708374	0.453954		376	0.0307724	0.0141176	0.00649305
-1.23	50	0.70462	0.450789		377	0.030731	0.0141	0.006487
-1.22	50	0.700867	0.447623		378	0.0306898	0.0140825	0.00648096
-1.21	50	0.697113	0.444457		379	0.0306488	0.0140651	0.00647494
-1.2	50	0.69336	0.441291		380	0.0306079	0.0140477	0.00646893
-1.19	50	0.689274	0.438036		381	0.0305672	0.0140304	0.00646293
-1.18	50	0.685188	0.43478		382	0.0305266	0.0140131	0.00645695
-1.17	50	0.681102	0.431525		383	0.0304862	0.0139959	0.00645098
-1.16	50	0.677016	0.428269		384	0.030446	0.0139788	0.00644502
-1.15	50	0.67293	0.425013		385	0.0304058	0.0139617	0.00643907
-1.14	50	0.668844	0.421758		386	0.0303659	0.0139447	0.00643314
-1.13	50	0.664759	0.418502		387	0.0303261	0.0139277	0.00642722
-1.12	50	0.660673	0.415246		388	0.0302864	0.0139108	0.00642131
-1.11	50	0.656587	0.411991		389	0.0302469	0.013894	0.00641542
-1.1	50	0.652501	0.408735		390	0.0302075	0.0138772	0.00640954
-1.09	50	0.648084	0.405396		391	0.0301683	0.0138604	0.00640367
-1.08	50	0.643666	0.402056		392	0.0301293	0.0138438	0.00639781
-1.07	50	0.639249	0.398717		393	0.0300903	0.0138271	0.00639197
-1.06	50	0.634832	0.395378		394	0.0300515	0.0138106	0.00638614
-1.05	50	0.630414	0.392038		395	0.0300129	0.0137941	0.00638032
-1.04	50	0.625997	0.388699		396	0.0299744	0.0137776	0.00637452
-1.03	50	0.62158	0.38536		397	0.0299361	0.0137612	0.00636872
-1.02	50	0.617162	0.38202		398	0.0298978	0.0137449	0.00636294
-1.01	50	0.612745	0.378681		399	0.0298598	0.0137286	0.00635718
-1	50	0.608327	0.375342		400	0.0298218	0.0137123	0.00635142
-0.99	50	0.603598	0.371929		401	0.029784	0.0136962	0.00634568
-0.98	50	0.598869	0.368516		402	0.0297464	0.01368	0.00633995
-0.97	50	0.59414	0.365103		403	0.0297088	0.013664	0.00633423
-0.96	50	0.589411	0.36169		404	0.0296715	0.0136479	0.00632852
-0.95	50	0.584682	0.358277		405	0.0296342	0.013632	0.00632283
-0.94	50	0.579953	0.354864		406	0.0295971	0.0136161	0.00631715
-0.93	50	0.575224	0.351451		407	0.0295601	0.0136002	0.00631148
-0.92	50	0.570495	0.348038		408	0.0295232	0.0135844	0.00630582
-0.91	50	0.565766	0.344626		409	0.0294865	0.0135686	0.00630018
-0.9	50	0.560825	0.341164		410	0.0294499	0.0135529	0.00629455
-0.89	50	0.555815	0.337685		411	0.0294135	0.0135373	0.00628893
-0.88	50	0.550805	0.334207		412	0.0293771	0.0135217	0.00628332
-0.87	50	0.545794	0.330729		413	0.0293409	0.0135061	0.00627773
-0.86	50	0.540784	0.327251		414	0.0293049	0.0134906	0.00627214
-0.85	50	0.535774	0.323773		415	0.0292689	0.0134752	0.00626657
-0.84	50	0.530763	0.320295		416	0.0292331	0.0134598	0.00626101
-0.83	50	0.525753	0.316817		417	0.0291974	0.0134444	0.00625547
-0.82	50	0.520671	0.313324		418	0.0291618	0.0134291	0.00624993
-0.81	50	0.515422	0.309797		419	0.0291264	0.0134138	0.00624441
-0.8	50	0.510174	0.30627		420	0.0290911	0.0133986	0.0062389
-0.79	50	0.504925	0.302743		421	0.0290559	0.0133835	0.0062334
-0.78	50	0.499677	0.299216		422	0.0290208	0.0133684	0.00622791
-0.77	50	0.494429	0.295689		423	0.0289858	0.0133533	0.00622244
-0.76	50	0.48918	0.292163		424	0.028951	0.0133383	0.00621698
-0.75	50	0.483932	0.288636		425	0.0289163	0.0133233	0.00621152
-0.74	50	0.478564	0.285084		426	0.0288817	0.0133084	0.00620608
-0.73	50	0.47311	0.281515		427	0.0288472	0.0132936	0.00620066
-0.72	50	0.467657	0.277946		428	0.0288128	0.0132787	0.00619524
-0.71	50	0.462204	0.274377		429	0.0287786	0.013264	0.00618984
-0.7	50	0.45675	0.270808		430	0.0287445	0.0132492	0.00618445
-0.69	50	0.451297	0.267239		431	0.0287105	0.0132346	0.00617906
-0.68	50	0.445843	0.26367		432	0.0286766	0.0132199	0.0061737
-0.67	50	0.440338	0.260108		433	0.0286428	0.0132053	0.00616834
-0.66	50	0.434785	0.256553		434	0.0286091	0.0131908	0.00616299
-0.65	50	0.429232	0.252998		435	0.0285756	0.0131763	0.00615766
-0.64	50	0.42368	0.249444		436	0.0285421	0.0131618	0.00615234
-0.63	50	0.418127	0.245889		437	0.0285088	0.0131474	0.00614702
-0.62	50	0.412574	0.242334		438	0.0284756	0.0131331	0.00614172
-0.61	50	0.407023	0.238786		439	0.0284425	0.0131187	0.00613644
-0.6	50	0.401482	0.235312		440	0.0284095	0.0131045	0.00613116
-0.59	50	0.395942	0.231838		441	0.0283766	0.0130902	0.00612589
-0.58	50	0.390402	0.228364		442	0.0283439	0.0130761	0.00612064
-0.57	50	0.384861	0.224891		443	0.0283112	0.0130619	0.0061154
-0.56	50	0.379321	0.221417		444	0.0282787	0.0130478	0.00611017
-0.55	50	0.373778	0.217953		445	0.0282462	0.0130338	0.00610495
-0.54	50	0.368227	0.214529		446	0.0282139	0.0130197	0.00609974
-0.53	50	0.362675	0.211105		447	0.0281816	0.0130058	0.00609454
-0.52	50	0.357123	0.207681		448	0.0281495	0.0129918	0.00608935
-0.51	50	0.351572	0.204257		449	0.0281175	0.012978	0.00608418
-0.5	50	0.34602	0.200833		450	0.0280856	0.0129641	0.00607901
-0.49	50	0.340385	0.1974		451	0.0280538	0.0129503	0.00607386
-0.48	50	0.33473	0.193965		452	0.0280221	0.0129366	0.00606872
-0.47	50	0.329076	0.190531		453	0.0279905	0.0129228	0.00606359
-0.46	50	0.323422	0.187096		454	0.027959	0.0129092	0.00605847
-0.45	50	0.317767	0.183661		455	0.0279276	0.0128955	0.00605336
-0.44	50	0.312036	0.180213		456	0.0278963	0.0128819	0.00604826
-0.43	50	0.306296	0.176763		457	0.0278651	0.0128684	0.00604318
-0.42	50	0.300555	0.173313		458	0.027834	0.0128549	0.0060381
-0.41	50	0.294815	0.169863		459	0.027803	0.0128414	0.00603304
-0.4	50	0.28904	0.166406		460	0.0277721	0.012828	0.00602798
-0.39	50	0.283212	0.162941		461	0.0277413	0.0128146	0.00602294
-0.38	50	0.277385	0.159476		462	0.0277106	0.0128012	0.00601791
-0.37	50	0.271558	0.156011		463	0.02768	0.0127879	0.00601288
-0.36	50	0.26571	0.152542		464	0.0276495	0.0127746	0.00600787
-0.35	50	0.259816	0.149067		465	0.0276191	0.0127614	0.00600287
-0.34	50	0.253922	0.145592		466	0.0275888	0.0127482	0.00599788
-0.33	50	0.248028	0.142118		467	0.0275585	0.012735	0.0059929
-0.32	50	0.242113	0.138643		468	0.0275284	0.0127219	0.00598794
-0.31	50	0.236182	0.135168		469	0.0274984	0.0127088	0.00598298
-0.3	50	0.230251	0.131693		470	0.0274685	0.0126958	0.00597803
-0.29	50	0.224316	0.128219		471	0.0274386	0.0126828	0.00597309
-0.28	50	0.218359	0.124749		472	0.0274089	0.0126698	0.00596817
-0.27	50	0.212403	0.12128		473	0.0273792	0.0126569	0.00596325
-0.26	50	0.206446	0.117811		474	0.0273497	0.012644	0.00595835
-0.25	50	0.20047	0.114348		475	0.0273202	0.0126312	0.00595345
-0.24	50	0.194495	0.110884		476	0.0272908	0.0126183	0.00594857
-0.23	50	0.188517	0.107421		477	0.0272616	0.0126056	0.0059437
-0.22	50	0.182522	0.103961		478	0.0272324	0.0125928	0.00593883
-0.21	50	0.176527	0.100501		479	0.0272033	0.0125801	0.00593398
-0.2	50	0.170523	0.0970412		480	0.0271743	0.0125675	0.00592914
-0.19	50	0.164509	0.0935815		481	0.0271453	0.0125548	0.0059243
-0.18	50	0.158493	0.090122		482	0.0271165	0.0125422	0.00591948
-0.17	50	0.152464	0.0866638		483	0.0270878	0.0125297	0.00591467
-0.16	50	0.146436	0.0832056		484	0.0270591	0.0125171	0.00590987
-0.15	50	0.140395	0.0797484		485	0.0270305	0.0125047	0.00590507
-0.14	50	0.134355	0.0762913		486	0.027002	0.0124922	0.00590029
-0.13	50	0.12831	0.0728389		487	0.0269737	0.0124798	0.00589552
-0.12	50	0.122266	0.0693882		488	0.0269453	0.0124674	0.00589076
-0.11	50	0.116229	0.0659462		489	0.0269171	0.0124551	0.00588601
-0.1	50	0.110203	0.0625122		490	0.026889	0.0124427	0.00588127
-0.09	50	0.104187	0.0590869		491	0.0268609	0.0124305	0.00587653
-0.08	50	0.0982153	0.0556905		492	0.026833	0.0124182	0.00587181
-0.07	50	0.0922818	0.0523178		493	0.0268051	0.012406	0.0058671
-0.06	50	0.0864047	0.0489793		494	0.0267773	0.0123939	0.0058624
-0.05	50	0.0806121	0.0456908		495	0.0267496	0.0123817	0.00585771
-0.04	50	0.0749364	0.0424706		496	0.0267219	0.0123696	0.00585303
-0.03	50	0.0694226	0.039344		497	0.0266944	0.0123575	0.00584835
-0.02	50	0.064108	0.0363317		498	0.0266669	0.0123455	0.00584369
-0.01	50	0.0590298	0.0334547		499	0.0266395	0.0123335	0.00583904
-1.06581e-13	7.89762e-10	0.0542165	0.0307287		500	0.0266122	0.0123215	0.00583439
0.01	0	0.0497702	0.0282117		501	0.026585	0.0123096	0.00582976
0.02	0	0.0456343	0.0258711		502	0.0265578	0.0122977	0.00582514
0.03	0	0.0418492	0.0237297		503	0.0265308	0.0122858	0.00582052
0.04	0	0.0384155	0.0217878		504	0.0265038	0.012274	0.00581592
0.05	0	0.0353418	0.0200502		505	0.0264769	0.0122622	0.00581133
0.06	0	0.0326384	0.0185224		506	0.0264501	0.0122504	0.00580674
0.07	0	0.0301954	0.0171423		507	0.0264233	0.0122387	0.00580216
0.08	0	0.0279791	0.0158908		508	0.0263966	0.0122269	0.0057976
0.09	0	0.0259597	0.0147509		509	0.02637	0.0122153	0.00579304
0.1	0	0.0242552	0.0137894		510	0.0263435	0.0122036	0.00578849
0.11	0	0.0226915	0.0129076		511	0.0263171	0.012192	0.00578396
0.12	0	0.0212541	0.0120974		512	0.0262907	0.0121804	0.00577943
0.13	0	0.0200255	0.0114055		513	0.0262644	0.0121689	0.00577491
0.14	0	0.0188386	0.0107372		514	0.0262382	0.0121574	0.0057704
0.15	0	0.0178458	0.0101789		515	0.0262121	0.0121459	0.0057659
0.16	0	0.016862	0.00962567		516	0.026186	0.0121344	0.00576141
0.17	0	0.0160552	0.00917266		517	0.0261601	0.012123	0.00575693
0.18	0	0.0152485	0.00871966		518	0.0261342	0.0121116	0.00575246
0.19	0	0.0145715	0.0083401		519	0.0261083	0.0121002	0.00574799
0.2	0	0.0139144	0.00797186		520	0.0260826	0.0120889	0.00574354
0.21	0	0.0133065	0.0076314		521	0.0260569	0.0120776	0.00573909
0.22	0	0.0127519	0.00732122		522	0.0260313	0.0120663	0.00573466
0.23	0	0.0121973	0.00701104		523	0.0260057	0.0120551	0.00573023
0.24	0	0.0117318	0.00675122		524	0.0259803	0.0120439	0.00572581
0.25	0	0.0112801	0.00649924		525	0.0259549	0.0120327	0.00572141
0.26	0	0.0108288	0.0062475		526	0.0259295	0.0120215	0.00571701
0.27	0	0.0104606	0.00604276		527	0.0259043	0.0120104	0.00571262
0.28	0	0.0100924	0.00583802		528	0.0258791	0.0119993	0.00570823
0.29	0	0.0097242	0.00563328		529	0.025854	0.0119883	0.00570386
0.3	0	0.00941352	0.00546106		530	0.025829	0.0119772	0.0056995
0.31	0	0.00911108	0.0052935		531	0.025804	0.0119662	0.00569514
0.32	0	0.00880864	0.00512595		532	0.0257791	0.0119552	0.0056908
0.33	0	0.00852926	0.00497142		533	0.0257543	0.0119443	0.00568646
0.34	0	0.00827825	0.00483293		534	0.0257295	0.0119334	0.00568213
0.35	0	0.00802723	0.00469443		535	0.0257048	0.0119225	0.00567782
0.36	0	0.00777622	0.00455593		536	0.0256802	0.0119116	0.00567351
0.37	0	0.00755959	0.00443683		537	0.0256557	0.0119008	0.0056692
0.38	0	0.00735781	0.0043261		538	0.0256312	0.01189	0.00566491
0.39	0	0.00715602	0.00421536		539	0.0256068	0.0118792	0.00566063
0.4	0	0.00695424	0.00410463		540	0.0255824	0.0118685	0.00565635
0.41	0	0.00677316	0.00400557		541	0.0255581	0.0118577	0.00565209
0.42	0	0.0066062	0.00391446		542	0.0255339	0.011847	0.00564783
0.43	0	0.00643925	0.00382336		543	0.0255098	0.0118364	0.00564358
0.44	0	0.00627229	0.00373226		544	0.0254857	0.0118257	0.00563934
0.45	0	0.00610823	0.00364278		545	0.0254617	0.0118151	0.0056351
0.46	0	0.00596939	0.00356749		546	0.0254377	0.0118046	0.00563088
0.47	0	0.00583056	0.00349219		547	0.0254138	0.011794	0.00562667
0.48	0	0.00569173	0.0034169		548	0.02539	0.0117835	0.00562246
0.49	0	0.00555289	0.00334161		549	0.0253662	0.011773	0.00561826
0.5	0	0.00541863	0.00326887		550	0.0253426	0.0117625	0.00561407
0.51	0	0.00530427	0.00320727		551	0.0253189	0.011752	0.00560989
0.52	0	0.00518992	0.00314567		552	0.0252954	0.0117416	0.00560572
0.53	0	0.00507557	0.00308407		553	0.0252719	0.0117312	0.00560155
0.54	0	0.00496121	0.00302247		554	0.0252484	0.0117209	0.0055974
0.55	0	0.00484686	0.00296087		555	0.0252251	0.0117105	0.00559325
0.56	0	0.00474623	0.00290697		556	0.0252018	0.0117002	0.00558911
0.57	0	0.0046489	0.00285491		557	0.0251785	0.0116899	0.00558498
0.58	0	0.00455157	0.00280286		558	0.0251553	0.0116797	0.00558085
0.59	0	0.00445424	0.00275081		559	0.0251322	0.0116694	0.00557674
0.6	0	0.00435691	0.00269876		560	0.0251091	0.0116592	0.00557263
0.61	0	0.00425958	0.00264671		561	0.0250861	0.011649	0.00556853
0.62	0	0.00417906	0.00260395		562	0.0250632	0.0116389	0.00556444
0.63	0	0.00410005	0.00256203		563	0.0250403	0.0116287	0.00556036
0.64	0	0.00402104	0.00252011		564	0.0250175	0.0116186	0.00555629
0.65	0	0.00394203	0.00247819		565	0.0249947	0.0116085	0.00555222
0.66	0	0.00386302	0.00243627		566	0.0249721	0.0115985	0.00554816
0.67	0	0.00378402	0.00239435		567	0.0249494	0.0115884	0.00554411
0.68	0	0.00371126	0.00235586		568	0.0249268	0.0115784	0.00554007
0.69	0	0.0036455	0.00232122		569	0.0249043	0.0115685	0.00553604
0.7	0	0.00357974	0.00228657		570	0.0248819	0.0115585	0.00553201
0.71	0	0.00351398	0.00225192		571	0.0248595	0.0115486	0.00552799
0.72	0	0.00344822	0.00221727		572	0.0248371	0.0115387	0.00552398
0.73	0	0.00338246	0.00218262		573	0.0248148	0.0115288	0.00551998
0.74	0	0.0033167	0.00214797		574	0.0247926	0.0115189	0.00551599
0.75	0	0.00325502	0.00211554		575	0.0247705	0.0115091	0.005512
0.76	0	0.00319903	0.00208621		576	0.0247483	0.0114993	0.00550802
0.77	0	0.00314304	0.00205688		577	0.0247263	0.0114895	0.00550405
0.78	0	0.00308704	0.00202755		578	0.0247043	0.0114797	0.00550009
0.79	0	0.00303105	0.00199821		579	0.0246824	0.01147	0.00549613
0.8	0	0.00297505	0.00196888		580	0.0246605	0.0114603	0.00549219
0.81	0	0.00291906	0.00193955		581	0.0246387	0.0114506	0.00548825
0.82	0	0.00286306	0.00191021		582	0.0246169	0.0114409	0.00548431
0.83	0	0.00281459	0.0018849		583	0.0245952	0.0114312	0.00548039
0.84	0	0.00276938	0.00186132		584	0.0245735	0.0114216	0.00547647
0.85	0	0.00272418	0.00183775		585	0.0245519	0.011412	0.00547256
0.86	0	0.00267897	0.00181417		586	0.0245304	0.0114025	0.00546866
0.87	0	0.00263376	0.00179059		587	0.0245089	0.0113929	0.00546477
0.88	0	0.00258855	0.00176702		588	0.0244875	0.0113834	0.00546088
0.89	0	0.00254334	0.00174344		589	0.0244661	0.0113739	0.005457
0.9	0	0.00249814	0.00171987		590	0.0244447	0.0113644	0.00545313
0.91	0	0.00245436	0.00169705		591	0.0244235	0.0113549	0.00544927
0.92	0	0.00241492	0.00167651		592	0.0244023	0.0113455	0.00544541
0.93	0	0.00237547	0.00165597		593	0.0243811	0.0113361	0.00544156
0.94	0	0.00233603	0.00163544		594	0.02436	0.0113267	0.00543772
0.95	0	0.00229659	0.0016149		595	0.0243389	0.0113173	0.00543389
0.96	0	0.00225715	0.00159436		596	0.0243179	0.011308	0.00543006
0.97	0	0.00221771	0.00157383		597	0.024297	0.0112986	0.00542624
0.98	0	0.00217827	0.00155329		598	0.0242761	0.0112893	0.00542243
0.99	0	0.00213883	0.00153275		599	0.0242552	0.0112801	0.00541863
1	0	0.00209938	0.00151222		600	0.0242344	0.0112708	0.00541483
1.01	0	0.00206724	0.00149543		601	0.0242137	0.0112616	0.00541104
1.02	0	0.0020351	0.00147863		602	0.024193	0.0112523	0.00540726
1.03	0	0.00200296	0.00146184		603	0.0241723	0.0112432	0.00540348
1.04	0	0.00197082	0.00144505		604	0.0241518	0.011234	0.00539972
1.05	0	0.00193868	0.00142826		605	0.0241312	0.0112248	0.00539596
1.06	0	0.00190654	0.00141147		606	0.0241107	0.0112157	0.0053922
1.07	0	0.0018744	0.00139467		607	0.0240903	0.0112066	0.00538846
1.08	0	0.00184226	0.00137788		608	0.0240699	0.0111975	0.00538472
1.09	0	0.00181012	0.00136109		609	0.0240496	0.0111884	0.00538098
1.1	0	0.00177798	0.0013443		610	0.0240293	0.0111794	0.00537726
1.11	0	0.0017481	0.00132863		611	0.0240091	0.0111704	0.00537354
1.12	0	0.00172183	0.00131476		612	0.0239889	0.0111614	0.00536983
1.13	0	0.00169556	0.00130088		613	0.0239687	0.0111524	0.00536613
1.14	0	0.00166928	0.001287		614	0.0239486	0.0111434	0.00536243
1.15	0	0.00164301	0.00127313		615	0.0239286	0.0111345	0.00535874
1.16	0	0.00161674	0.00125925		616	0.0239086	0.0111256	0.00535506
1.17	0	0.00159047	0.00124537		617	0.0238887	0.0111167	0.00535138
1.18	0	0.00156419	0.0012315		618	0.0238688	0.0111078	0.00534771
1.19	0	0.00153792	0.00121762		619	0.0238489	0.011099	0.00534405
1.2	0	0.00151165	0.00120374		620	0.0238291	0.0110901	0.0053404
1.21	0	0.00148538	0.00118987		621	0.0238094	0.0110813	0.00533675
1.22	0	0.0014591	0.00117599		622	0.0237897	0.0110725	0.00533311
1.23	0	0.00143445	0.0011629		623	0.02377	0.0110637	0.00532947
1.24	0	0.00141319	0.00115144		624	0.0237504	0.011055	0.00532585
1.25	0	0.00139193	0.00113998		625	0.0237309	0.0110463	0.00532222
1.26	0	0.00137066	0.00112852		626	0.0237114	0.0110375	0.00531861
1.27	0	0.0013494	0.00111706		627	0.0236919	0.0110289	0.005315
1.28	0	0.00132814	0.0011056		628	0.0236725	0.0110202	0.0053114
1.29	0	0.00130688	0.00109414		629	0.0236531	0.0110115	0.00530781
1.3	0	0.00128561	0.00108268		630	0.0236338	0.0110029	0.00530422
1.31	0	0.00126435	0.00107122		631	0.0236145	0.0109943	0.00530064
1.32	0	0.00124309	0.00105975		632	0.0235953	0.0109857	0.00529707
1.33	0	0.00122182	0.00104829		633	0.0235761	0.0109771	0.0052935
1.34	0	0.00120056	0.00103683		634	0.023557	0.0109685	0.00528994
1.35	0	0.0011793	0.00102537		635	0.0235379	0.01096	0.00528639
1.36	0	0.00115803	0.00101391		636	0.0235188	0.0109515	0.00528284
1.37	0	0.00113962	0.00100377		637	0.0234998	0.010943	0.0052793
1.38	0	0.00112298	0.00099446		638	0.0234808	0.0109345	0.00527577
1.39	0	0.00110634	0.000985146		639	0.0234619	0.0109261	0.00527224
1.4	0	0.0010897	0.000975832		640	0.0234431	0.0109176	0.00526872
1.41	0	0.00107306	0.000966518		641	0.0234242	0.0109092	0.00526521
1.42	0	0.00105642	0.000957204		642	0.0234054	0.0109008	0.0052617
1.43	0	0.00103978	0.000947889		643	0.0233867	0.0108924	0.0052582
1.44	0	0.00102314	0.000938575		644	0.023368	0.010884	0.0052547
1.45	0	0.0010065	0.000929261		645	0.0233494	0.0108757	0.00525121
1.46	0	0.00098986	0.000919947		646	0.0233307	0.0108674	0.00524773
1.47	0	0.000973221	0.000910633		647	0.0233122	0.010859	0.00524426
1.48	0	0.000956581	0.000901319		648	0.0232937	0.0108507	0.00524079
1.49	0	0.000939941	0.000892005		649	0.0232752	0.0108425	0.00523733
1.5	0	0.000923302	0.000882691		650	0.0232567	0.0108342	0.00523387
1.51	0	0.000906662	0.000873377		651	0.0232384	0.010826	0.00523042
1.52	0	0.000890157	0.000864122		652	0.02322	0.0108178	0.00522698
1.53	0	0.000877197	0.000856436		653	0.0232017	0.0108096	0.00522354
1.54	0	0.000864237	0.000848749		654	0.0231834	0.0108014	0.00522011
1.55	0	0.000851278	0.000841063		655	0.0231652	0.0107932	0.00521668
1.56	0	0.000838318	0.000833376		656	0.023147	0.0107851	0.00521326
1.57	0	0.000825358	0.00082569		657	0.0231289	0.0107769	0.00520985
1.58	0	0.000812398	0.000818003		658	0.0231108	0.0107688	0.00520645
1.59	0	0.000799438	0.000810316		659	0.0230927	0.0107607	0.00520305
1.6	0	0.000786478	0.00080263		660	0.0230747	0.0107527	0.00519965
1.61	0	0.000773518	0.000794943		661	0.0230567	0.0107446	0.00519626
1.62	0	0.000760558	0.000787257		662	0.0230388	0.0107366	0.00519288
1.63	0	0.000747598	0.00077957		663	0.0230209	0.0107285	0.00518951
1.64	0	0.000734638	0.000771884		664	0.023003	0.0107205	0.00518614
1.65	0	0.000721678	0.000764197		665	0.0229852	0.0107125	0.00518278
1.66	0	0.000708718	0.000756511		666	0.0229675	0.0107046	0.00517942
1.67	0	0.000695758	0.000748824		667	0.0229497	0.0106966	0.00517607
1.68	0	0.000682799	0.000741138		668	0.022932	0.0106887	0.00517272
1.69	0	0.000669839	0.000733451		669	0.0229144	0.0106807	0.00516938
1.7	0	0.000657924	0.00072622		670	0.0228968	0.0106728	0.00516605
1.71	0	0.000648116	0.000719907		671	0.0228792	0.010665	0.00516273
1.72	0	0.000638307	0.000713594		672	0.0228617	0.0106571	0.0051594
1.73	0	0.000628499	0.00070728		673	0.0228442	0.0106492	0.00515609
1.74	0	0.000618691	0.000700967		674	0.0228267	0.0106414	0.00515278
1.75	0	0.000608882	0.000694653		675	0.0228093	0.0106336	0.00514948
1.76	0	0.000599074	0.00068834		676	0.0227919	0.0106258	0.00514618
1.77	0	0.000589265	0.000682026		677	0.0227746	0.010618	0.00514289
1.78	0	0.000579457	0.000675713		678	0.0227573	0.0106102	0.0051396
1.79	0	0.000569649	0.0006694		679	0.02274	0.0106025	0.00513633
1.8	0	0.00055984	0.000663086		680	0.0227228	0.0105947	0.00513305
1.81	0	0.000550032	0.000656773		681	0.0227056	0.010587	0.00512978
1.82	0	0.000540224	0.000650459		682	0.0226885	0.0105793	0.00512652
1.83	0	0.000530415	0.000644146		683	0.0226714	0.0105716	0.00512327
1.84	0	0.000520607	0.000637833		684	0.0226543	0.010564	0.00512002
1.85	0	0.000510799	0.000631519		685	0.0226373	0.0105563	0.00511677
1.86	0	0.00050099	0.000625206		686	0.0226203	0.0105487	0.00511353
1.87	0	0.000491182	0.000618892		687	0.0226033	0.010541	0.0051103
1.88	0	0.000481373	0.000612579		688	0.0225864	0.0105334	0.00510707
1.89	0	0.000471565	0.000606266		689	0.0225695	0.0105258	0.00510385
1.9	0	0.000462369	0.000600221		690	0.0225527	0.0105183	0.00510063
1.91	0	0.000455469	0.000595184		691	0.0225358	0.0105107	0.00509742
1.92	0	0.000448569	0.000590147		692	0.0225191	0.0105032	0.00509422
1.93	0	0.00044167	0.00058511		693	0.0225023	0.0104956	0.00509102
1.94	0	0.00043477	0.000580073		694	0.0224856	0.0104881	0.00508783
1.95	0	0.00042787	0.000575036		695	0.022469	0.0104806	0.00508464
1.96	0	0.00042097	0.000569999		696	0.0224523	0.0104732	0.00508146
1.97	0	0.00041407	0.000564961		697	0.0224357	0.0104657	0.00507828
1.98	0	0.00040717	0.000559924		698	0.0224192	0.0104582	0.00507511
1.99	0	0.00040027	0.000554887		699	0.0224027	0.0104508	0.00507195
					700	0.0223862	0.0104434	0.00506879
					701	0.0223697	0.010436	0.00506563
					702	0.0223533	0.0104286	0.00506248
					703	0.0223369	0.0104212	0.00505934
					704	0.0223206	0.0104139	0.0050562
					705	0.0223043	0.0104065	0.00505307
					706	0.022288	0.0103992	0.00504994
					707	0.0222718	0.0103919	0.00504682
					708	0.0222556	0.0103846	0.00504371
					709	0.0222394	0.0103773	0.0050406
					710	0.0222233	0.01037	0.00503749
					711	0.0222072	0.0103628	0.00503439
					712	0.0221911	0.0103555	0.0050313
					713	0.0221751	0.0103483	0.00502821
					714	0.0221591	0.0103411	0.00502512
					715	0.0221431	0.0103339	0.00502205
					716	0.0221272	0.0103267	0.00501897
					717	0.0221113	0.0103196	0.0050159
					718	0.0220954	0.0103124	0.00501284
					719	0.0220796	0.0103053	0.00500978
					720	0.0220638	0.0102982	0.00500673
					721	0.022048	0.0102911	0.00500369
					722	0.0220323	0.010284	0.00500064
					723	0.0220166	0.0102769	0.00499761
					724	0.0220009	0.0102698	0.00499458
					725	0.0219853	0.0102628	0.00499155
					726	0.0219697	0.0102557	0.00498853
					727	0.0219541	0.0102487	0.00498552
					728	0.0219386	0.0102417	0.0049825
					729	0.0219231	0.0102347	0.0049795
					730	0.0219076	0.0102277	0.0049765
					731	0.0218922	0.0102208	0.0049735
					732	0.0218768	0.0102138	0.00497051
					733	0.0218614	0.0102069	0.00496753
					734	0.021846	0.0102	0.00496455
					735	0.0218307	0.010193	0.00496157
					736	0.0218154	0.0101861	0.00495861
					737	0.0218002	0.0101793	0.00495564
					738	0.021785	0.0101724	0.00495268
					739	0.0217698	0.0101655	0.00494973
					740	0.0217546	0.0101587	0.00494678
					741	0.0217395	0.0101519	0.00494383
					742	0.0217244	0.010145	0.00494089
					743	0.0217094	0.0101382	0.00493796
					744	0.0216943	0.0101315	0.00493503
					745	0.0216793	0.0101247	0.0049321
					746	0.0216644	0.0101179	0.00492918
					747	0.0216494	0.0101112	0.00492627
					748	0.0216345	0.0101044	0.00492336
					749	0.0216196	0.0100977	0.00492045
					750	0.0216048	0.010091	0.00491755
					751	0.0215899	0.0100843	0.00491465
					752	0.0215752	0.0100776	0.00491176
					753	0.0215604	0.0100709	0.00490888
					754	0.0215457	0.0100643	0.004906
					755	0.021531	0.0100576	0.00490312
					756	0.0215163	0.010051	0.00490025
					757	0.0215016	0.0100444	0.00489738
					758	0.021487	0.0100378	0.00489452
					759	0.0214724	0.0100312	0.00489166
					760	0.0214579	0.0100246	0.00488881
					761	0.0214434	0.010018	0.00488596
					762	0.0214289	0.0100115	0.00488312
					763	0.0214144	0.0100049	0.00488028
					764	0.0214	0.00999839	0.00487744
					765	0.0213855	0.00999187	0.00487461
					766	0.0213712	0.00998536	0.00487179
					767	0.0213568	0.00997887	0.00486897
					768	0.0213425	0.00997238	0.00486615
					769	0.0213282	0.00996591	0.00486334
					770	0.0213139	0.00995945	0.00486054
					771	0.0212997	0.00995301	0.00485774
					772	0.0212855	0.00994658	0.00485494
					773	0.0212713	0.00994015	0.00485215
					774	0.0212571	0.00993374	0.00484936
					775	0.021243	0.00992735	0.00484658
					776	0.0212289	0.00992096	0.0048438
					777	0.0212148	0.00991459	0.00484102
					778	0.0212008	0.00990823	0.00483825
					779	0.0211867	0.00990188	0.00483549
					780	0.0211727	0.00989554	0.00483273
					781	0.0211588	0.00988921	0.00482997
					782	0.0211448	0.0098829	0.00482722
					783	0.0211309	0.0098766	0.00482447
					784	0.021117	0.00987031	0.00482173
					785	0.0211032	0.00986403	0.00481899
					786	0.0210893	0.00985776	0.00481626
					787	0.0210755	0.00985151	0.00481353
					788	0.0210618	0.00984526	0.0048108
					789	0.021048	0.00983903	0.00480808
					790	0.0210343	0.00983281	0.00480536
					791	0.0210206	0.0098266	0.00480265
					792	0.0210069	0.0098204	0.00479995
					793	0.0209933	0.00981422	0.00479724
					794	0.0209796	0.00980804	0.00479454
					795	0.020966	0.00980188	0.00479185
					796	0.0209525	0.00979573	0.00478916
					797	0.0209389	0.00978958	0.00478647
					798	0.0209254	0.00978346	0.00478379
					799	0.0209119	0.00977734	0.00478111
					800	0.0208985	0.00977123	0.00477844
					801	0.020885	0.00976513	0.00477577
					802	0.0208716	0.00975905	0.00477311
					803	0.0208582	0.00975298	0.00477045
					804	0.0208448	0.00974691	0.00476779
					805	0.0208315	0.00974086	0.00476514
					806	0.0208182	0.00973482	0.00476249
					807	0.0208049	0.00972879	0.00475985
					808	0.0207916	0.00972277	0.00475721
					809	0.0207784	0.00971676	0.00475457
					810	0.0207652	0.00971077	0.00475194
					811	0.020752	0.00970478	0.00474931
					812	0.0207388	0.0096988	0.00474669
					813	0.0207257	0.00969284	0.00474407
					814	0.0207126	0.00968689	0.00474146
					815	0.0206995	0.00968094	0.00473885
					816	0.0206864	0.00967501	0.00473624
					817	0.0206734	0.00966909	0.00473364
					818	0.0206604	0.00966318	0.00473104
					819	0.0206474	0.00965728	0.00472845
					820	0.0206344	0.00965139	0.00472586
					821	0.0206214	0.00964551	0.00472327
					822	0.0206085	0.00963964	0.00472069
					823	0.0205956	0.00963378	0.00471811
					824	0.0205827	0.00962793	0.00471554
					825	0.0205699	0.00962209	0.00471297
					826	0.0205571	0.00961627	0.0047104
					827	0.0205443	0.00961045	0.00470784
					828	0.0205315	0.00960464	0.00470528
					829	0.0205187	0.00959884	0.00470273
					830	0.020506	0.00959306	0.00470018
					831	0.0204933	0.00958728	0.00469763
					832	0.0204806	0.00958152	0.00469509
					833	0.0204679	0.00957576	0.00469255
					834	0.0204553	0.00957001	0.00469002
					835	0.0204427	0.00956428	0.00468749
					836	0.0204301	0.00955855	0.00468496
					837	0.0204175	0.00955284	0.00468244
					838	0.0204049	0.00954713	0.00467992
					839	0.0203924	0.00954144	0.00467741
					840	0.0203799	0.00953575	0.0046749
					841	0.0203674	0.00953008	0.00467239
					842	0.020355	0.00952441	0.00466989
					843	0.0203425	0.00951876	0.00466739
					844	0.0203301	0.00951311	0.00466489
					845	0.0203177	0.00950747	0.0046624
					846	0.0203054	0.00950185	0.00465991
					847	0.020293	0.00949623	0.00465743
					848	0.0202807	0.00949062	0.00465495
					849	0.0202684	0.00948503	0.00465247
					850	0.0202561	0.00947944	0.00465
					851	0.0202438	0.00947386	0.00464753
					852	0.0202316	0.00946829	0.00464507
					853	0.0202194	0.00946273	0.0046426
					854	0.0202072	0.00945719	0.00464015
					855	0.020195	0.00945165	0.00463769
					856	0.0201829	0.00944612	0.00463524
					857	0.0201707	0.0094406	0.0046328
					858	0.0201586	0.00943508	0.00463035
					859	0.0201465	0.00942958	0.00462791
					860	0.0201345	0.00942409	0.00462548
					861	0.0201224	0.00941861	0.00462305
					862	0.0201104	0.00941313	0.00462062
					863	0.0200984	0.00940767	0.00461819
					864	0.0200864	0.00940222	0.00461577
					865	0.0200745	0.00939677	0.00461336
					866	0.0200625	0.00939133	0.00461094
					867	0.0200506	0.00938591	0.00460853
					868	0.0200387	0.00938049	0.00460613
					869	0.0200268	0.00937508	0.00460373
					870	0.020015	0.00936968	0.00460133
					871	0.0200031	0.00936429	0.00459893
					872	0.0199913	0.00935891	0.00459654
					873	0.0199795	0.00935354	0.00459415
					874	0.0199678	0.00934817	0.00459177
					875	0.019956	0.00934282	0.00458939
					876	0.0199443	0.00933748	0.00458701
					877	0.0199326	0.00933214	0.00458463
					878	0.0199209	0.00932681	0.00458226
					879	0.0199092	0.00932149	0.0045799
					880	0.0198976	0.00931618	0.00457753
					881	0.0198859	0.00931088	0.00457517
					882	0.0198743	0.00930559	0.00457282
					883	0.0198627	0.00930031	0.00457046
					884	0.0198512	0.00929504	0.00456811
					885	0.0198396	0.00928977	0.00456577
					886	0.0198281	0.00928451	0.00456343
					887	0.0198166	0.00927927	0.00456109
					888	0.0198051	0.00927403	0.00455875
					889	0.0197936	0.0092688	0.00455642
					890	0.0197821	0.00926357	0.00455409
					891	0.0197707	0.00925836	0.00455176
					892	0.0197593	0.00925316	0.00454944
					893	0.0197479	0.00924796	0.00454712
					894	0.0197365	0.00924277	0.00454481
					895	0.0197252	0.0092376	0.0045425
					896	0.0197138	0.00923243	0.00454019
					897	0.0197025	0.00922726	0.00453788
					898	0.0196912	0.00922211	0.00453558
					899	0.01968	0.00921697	0.00453328
					900	0.0196687	0.00921183	0.00453099
					901	0.0196575	0.0092067	0.0045287
					902	0.0196462	0.00920158	0.00452641
					903	0.019635	0.00919647	0.00452413
					904	0.0196238	0.00919137	0.00452184
					905	0.0196127	0.00918627	0.00451957
					906	0.0196015	0.00918119	0.00451729
					907	0.0195904	0.00917611	0.00451502
					908	0.0195793	0.00917104	0.00451275
					909	0.0195682	0.00916598	0.00451049
					910	0.0195571	0.00916092	0.00450822
					911	0.0195461	0.00915588	0.00450597
					912	0.019535	0.00915084	0.00450371
					913	0.019524	0.00914581	0.00450146
					914	0.019513	0.00914079	0.00449921
					915	0.0195021	0.00913578	0.00449696
					916	0.0194911	0.00913078	0.00449472
					917	0.0194801	0.00912578	0.00449248
					918	0.0194692	0.00912079	0.00449025
					919	0.0194583	0.00911581	0.00448801
					920	0.0194474	0.00911084	0.00448579
					921	0.0194366	0.00910587	0.00448356
					922	0.0194257	0.00910092	0.00448134
					923	0.0194149	0.00909597	0.00447912
					924	0.0194041	0.00909103	0.0044769
					925	0.0193933	0.0090861	0.00447469
					926	0.0193825	0.00908117	0.00447248
					927	0.0193717	0.00907625	0.00447027
					928	0.019361	0.00907135	0.00446806
					929	0.0193502	0.00906644	0.00446586
					930	0.0193395	0.00906155	0.00446367
					931	0.0193288	0.00905666	0.00446147
					932	0.0193182	0.00905179	0.00445928
					933	0.0193075	0.00904692	0.00445709
					934	0.0192968	0.00904205	0.00445491
					935	0.0192862	0.0090372	0.00445272
					936	0.0192756	0.00903235	0.00445054
					937	0.019265	0.00902751	0.00444837
					938	0.0192545	0.00902268	0.0044462
					939	0.0192439	0.00901786	0.00444403
					940	0.0192334	0.00901304	0.00444186
					941	0.0192228	0.00900823	0.00443969
					942	0.0192123	0.00900343	0.00443753
					943	0.0192019	0.00899863	0.00443538
					944	0.0191914	0.00899385	0.00443322
					945	0.0191809	0.00898907	0.00443107
					946	0.0191705	0.0089843	0.00442892
					947	0.0191601	0.00897953	0.00442678
					948	0.0191497	0.00897477	0.00442463
					949	0.0191393	0.00897003	0.00442249
					950	0.0191289	0.00896528	0.00442036
					951	0.0191186	0.00896055	0.00441822
					952	0.0191082	0.00895582	0.00441609
					953	0.0190979	0.0089511	0.00441396
					954	0.0190876	0.00894639	0.00441184
					955	0.0190773	0.00894168	0.00440972
					956	0.019067	0.00893699	0.0044076
					957	0.0190568	0.00893229	0.00440548
					958	0.0190465	0.00892761	0.00440337
					959	0.0190363	0.00892293	0.00440126
					960	0.0190261	0.00891827	0.00439915
					961	0.0190159	0.0089136	0.00439705
					962	0.0190058	0.00890895	0.00439495
					963	0.0189956	0.0089043	0.00439285
					964	0.0189855	0.00889966	0.00439075
					965	0.0189753	0.00889503	0.00438866
					966	0.0189652	0.0088904	0.00438657
					967	0.0189551	0.00888578	0.00438448
					968	0.0189451	0.00888117	0.0043824
					969	0.018935	0.00887657	0.00438032
					970	0.0189249	0.00887197	0.00437824
					971	0.0189149	0.00886738	0.00437617
					972	0.0189049	0.00886279	0.00437409
					973	0.0188949	0.00885822	0.00437202
					974	0.0188849	0.00885365	0.00436996
					975	0.018875	0.00884908	0.00436789
					976	0.018865	0.00884453	0.00436583
					977	0.0188551	0.00883998	0.00436377
					978	0.0188451	0.00883543	0.00436172
					979	0.0188352	0.0088309	0.00435967
					980	0.0188253	0.00882637	0.00435762
					981	0.0188155	0.00882185	0.00435557
					982	0.0188056	0.00881733	0.00435352
					983	0.0187958	0.00881283	0.00435148
					984	0.0187859	0.00880832	0.00434944
					985	0.0187761	0.00880383	0.00434741
					986	0.0187663	0.00879934	0.00434537
					987	0.0187565	0.00879486	0.00434334
					988	0.0187468	0.00879039	0.00434132
					989	0.018737	0.00878592	0.00433929
					990	0.0187273	0.00878146	0.00433727
					991	0.0187176	0.008777	0.00433525
					992	0.0187079	0.00877256	0.00433323
					993	0.0186982	0.00876812	0.00433122
					994	0.0186885	0.00876368	0.00432921
					995	0.0186788	0.00875925	0.0043272
					996	0.0186692	0.00875483	0.00432519
					997	0.0186595	0.00875042	0.00432319
					998	0.0186499	0.00874601	0.00432119
					999	0.0186403	0.00874161	0.00431919
					1000	0.0186307	0.00873721	0.00431719
					1001	0.0186211	0.00873282	0.0043152
					1002	0.0186116	0.00872844	0.00431321
					1003	0.018602	0.00872407	0.00431123
					1004	0.0185925	0.0087197	0.00430924
					1005	0.018583	0.00871533	0.00430726
					1006	0.0185735	0.00871098	0.00430528
					1007	0.018564	0.00870663	0.0043033
					1008	0.0185545	0.00870229	0.00430133
					1009	0.0185451	0.00869795	0.00429936
					1010	0.0185356	0.00869362	0.00429739
					1011	0.0185262	0.00868929	0.00429542
					1012	0.0185168	0.00868498	0.00429346
					1013	0.0185074	0.00868066	0.0042915
					1014	0.018498	0.00867636	0.00428954
					1015	0.0184886	0.00867206	0.00428758
					1016	0.0184792	0.00866777	0.00428563
					1017	0.0184699	0.00866348	0.00428368
					1018	0.0184606	0.0086592	0.00428173
					1019	0.0184512	0.00865493	0.00427979
					1020	0.0184419	0.00865066	0.00427784
					1021	0.0184326	0.0086464	0.0042759
					1022	0.0184234	0.00864214	0.00427397
					1023	0.0184141	0.00863789	0.00427203
					1024	0.0184048	0.00863365	0.0042701
					1025	0.0183956	0.00862941	0.00426817
					1026	0.0183864	0.00862518	0.00426624
					1027	0.0183772	0.00862096	0.00426432
					1028	0.018368	0.00861674	0.00426239
					1029	0.0183588	0.00861253	0.00426047
					1030	0.0183496	0.00860832	0.00425856
					1031	0.0183405	0.00860412	0.00425664
					1032	0.0183313	0.00859993	0.00425473
					1033	0.0183222	0.00859574	0.00425282
					1034	0.0183131	0.00859156	0.00425091
					1035	0.018304	0.00858738	0.00424901
					1036	0.0182949	0.00858321	0.0042471
					1037	0.0182858	0.00857905	0.0042452
					1038	0.0182768	0.00857489	0.00424331
					1039	0.0182677	0.00857074	0.00424141
					1040	0.0182587	0.00856659	0.00423952
					1041	0.0182497	0.00856245	0.00423763
					1042	0.0182407	0.00855831	0.00423574
					1043	0.0182317	0.00855419	0.00423385
					1044	0.0182227	0.00855006	0.00423197
					1045	0.0182137	0.00854595	0.00423009
					1046	0.0182048	0.00854183	0.00422821
					1047	0.0181958	0.00853773	0.00422634
					1048	0.0181869	0.00853363	0.00422446
					1049	0.018178	0.00852954	0.00422259
					1050	0.0181691	0.00852545	0.00422073
					1051	0.0181602	0.00852137	0.00421886
					1052	0.0181513	0.00851729	0.004217
					1053	0.0181424	0.00851322	0.00421514
					1054	0.0181336	0.00850915	0.00421328
					1055	0.0181248	0.0085051	0.00421142
					1056	0.0181159	0.00850104	0.00420957
					1057	0.0181071	0.00849699	0.00420771
					1058	0.0180983	0.00849295	0.00420587
					1059	0.0180895	0.00848892	0.00420402
					1060	0.0180808	0.00848489	0.00420217
					1061	0.018072	0.00848086	0.00420033
					1062	0.0180632	0.00847684	0.00419849
					1063	0.0180545	0.00847283	0.00419666
					1064	0.0180458	0.00846882	0.00419482
					1065	0.0180371	0.00846482	0.00419299
					1066	0.0180284	0.00846082	0.00419116
					1067	0.0180197	0.00845683	0.00418933
					1068	0.018011	0.00845284	0.0041875
					1069	0.0180023	0.00844886	0.00418568
					1070	0.0179937	0.00844489	0.00418386
					1071	0.0179851	0.00844092	0.00418204
					1072	0.0179764	0.00843696	0.00418022
					1073	0.0179678	0.008433	0.00417841
					1074	0.0179592	0.00842905	0.0041766
					1075	0.0179506	0.0084251	0.00417479
					1076	0.017942	0.00842116	0.00417298
					1077	0.0179335	0.00841722	0.00417117
					1078	0.0179249	0.00841329	0.00416937
					1079	0.0179164	0.00840936	0.00416757
					1080	0.0179079	0.00840544	0.00416577
					1081	0.0178993	0.00840153	0.00416398
					1082	0.0178908	0.00839762	0.00416218
					1083	0.0178823	0.00839372	0.00416039
					1084	0.0178739	0.00838982	0.0041586
					1085	0.0178654	0.00838592	0.00415682
					1086	0.0178569	0.00838204	0.00415503
					1087	0.0178485	0.00837815	0.00415325
					1088	0.0178401	0.00837428	0.00415147
					1089	0.0178316	0.0083704	0.00414969
					1090	0.0178232	0.00836654	0.00414791
					1091	0.0178148	0.00836268	0.00414614
					1092	0.0178064	0.00835882	0.00414437
					1093	0.0177981	0.00835497	0.0041426
					1094	0.0177897	0.00835112	0.00414083
					1095	0.0177814	0.00834728	0.00413907
					1096	0.017773	0.00834345	0.00413731
					1097	0.0177647	0.00833962	0.00413555
					1098	0.0177564	0.00833579	0.00413379
					1099	0.0177481	0.00833197	0.00413203
					1100	0.0177398	0.00832816	0.00413028
					1101	0.0177315	0.00832435	0.00412853
					1102	0.0177232	0.00832055	0.00412678
					1103	0.017715	0.00831675	0.00412503
					1104	0.0177067	0.00831295	0.00412328
					1105	0.0176985	0.00830917	0.00412154
					1106	0.0176903	0.00830538	0.0041198
					1107	0.017682	0.0083016	0.00411806
					1108	0.0176738	0.00829783	0.00411632
					1109	0.0176657	0.00829406	0.00411459
					1110	0.0176575	0.0082903	0.00411286
					1111	0.0176493	0.00828654	0.00411113
					1112	0.0176411	0.00828279	0.0041094
					1113	0.017633	0.00827904	0.00410767
					1114	0.0176249	0.0082753	0.00410595
					1115	0.0176167	0.00827156	0.00410423
					1116	0.0176086	0.00826782	0.00410251
					1117	0.0176005	0.0082641	0.00410079
					1118	0.0175924	0.00826037	0.00409907
					1119	0.0175844	0.00825665	0.00409736
					1120	0.0175763	0.00825294	0.00409565
					1121	0.0175682	0.00824923	0.00409394
					1122	0.0175602	0.00824553	0.00409223
					1123	0.0175522	0.00824183	0.00409053
					1124	0.0175441	0.00823814	0.00408883
					1125	0.0175361	0.00823445	0.00408712
					1126	0.0175281	0.00823076	0.00408543
					1127	0.0175201	0.00822709	0.00408373
					1128	0.0175121	0.00822341	0.00408203
					1129	0.0175042	0.00821974	0.00408034
					1130	0.0174962	0.00821608	0.00407865
					1131	0.0174883	0.00821242	0.00407696
					1132	0.0174803	0.00820876	0.00407528
					1133	0.0174724	0.00820511	0.00407359
					1134	0.0174645	0.00820147	0.00407191
					1135	0.0174566	0.00819783	0.00407023
					1136	0.0174487	0.00819419	0.00406855
					1137	0.0174408	0.00819056	0.00406687
					1138	0.0174329	0.00818693	0.0040652
					1139	0.0174251	0.00818331	0.00406353
					1140	0.0174172	0.0081797	0.00406186
					1141	0.0174094	0.00817609	0.00406019
					1142	0.0174015	0.00817248	0.00405852
					1143	0.0173937	0.00816888	0.00405686
					1144	0.0173859	0.00816528	0.0040552
					1145	0.0173781	0.00816168	0.00405354
					1146	0.0173703	0.0081581	0.00405188
					1147	0.0173625	0.00815451	0.00405022
					1148	0.0173547	0.00815093	0.00404857
					1149	0.017347	0.00814736	0.00404692
					1150	0.0173392	0.00814379	0.00404527
					1151	0.0173315	0.00814022	0.00404362
					1152	0.0173238	0.00813666	0.00404197
					1153	0.0173161	0.00813311	0.00404033
					1154	0.0173083	0.00812956	0.00403868
					1155	0.0173006	0.00812601	0.00403704
					1156	0.017293	0.00812247	0.0040354
					1157	0.0172853	0.00811893	0.00403377
					1158	0.0172776	0.0081154	0.00403213
					1159	0.01727	0.00811187	0.0040305
					1160	0.0172623	0.00810834	0.00402887
					1161	0.0172547	0.00810483	0.00402724
					1162	0.017247	0.00810131	0.00402561
					1163	0.0172394	0.0080978	0.00402399
					1164	0.0172318	0.00809429	0.00402237
					1165	0.0172242	0.00809079	0.00402074
					1166	0.0172166	0.0080873	0.00401912
					1167	0.0172091	0.0080838	0.00401751
					1168	0.0172015	0.00808032	0.00401589
					1169	0.0171939	0.00807683	0.00401428
					1170	0.0171864	0.00807335	0.00401267
					1171	0.0171788	0.00806988	0.00401106
					1172	0.0171713	0.00806641	0.00400945
					1173	0.0171638	0.00806294	0.00400784
					1174	0.0171563	0.00805948	0.00400624
					1175	0.0171488	0.00805602	0.00400464
					1176	0.0171413	0.00805257	0.00400304
					1177	0.0171338	0.00804912	0.00400144
					1178	0.0171263	0.00804568	0.00399984
					1179	0.0171189	0.00804224	0.00399825
					1180	0.0171114	0.0080388	0.00399665
					1181	0.017104	0.00803537	0.00399506
					1182	0.0170966	0.00803195	0.00399347
					1183	0.0170891	0.00802853	0.00399189
					1184	0.0170817	0.00802511	0.0039903
					1185	0.0170743	0.00802169	0.00398872
					1186	0.0170669	0.00801828	0.00398713
					1187	0.0170595	0.00801488	0.00398555
					1188	0.0170522	0.00801148	0.00398398
					1189	0.0170448	0.00800808	0.0039824
					1190	0.0170375	0.00800469	0.00398083
					1191	0.0170301	0.0080013	0.00397925
					1192	0.0170228	0.00799792	0.00397768
					1193	0.0170154	0.00799454	0.00397611
					1194	0.0170081	0.00799116	0.00397455
					1195	0.0170008	0.00798779	0.00397298
					1196	0.0169935	0.00798443	0.00397142
					1197	0.0169862	0.00798106	0.00396986
					1198	0.0169789	0.00797771	0.0039683
					1199	0.0169717	0.00797435	0.00396674
					1200	0.0169644	0.007971	0.00396518
					1201	0.0169572	0.00796766	0.00396363
					1202	0.0169499	0.00796432	0.00396207
					1203	0.0169427	0.00796098	0.00396052
					1204	0.0169355	0.00795764	0.00395897
					1205	0.0169282	0.00795432	0.00395743
					1206	0.016921	0.00795099	0.00395588
					1207	0.0169138	0.00794767	0.00395434
					1208	0.0169066	0.00794435	0.00395279
					1209	0.0168995	0.00794104	0.00395125
					1210	0.0168923	0.00793773	0.00394972
					1211	0.0168851	0.00793443	0.00394818
					1212	0.016878	0.00793113	0.00394664
					1213	0.0168708	0.00792783	0.00394511
					1214	0.0168637	0.00792454	0.00394358
					1215	0.0168566	0.00792125	0.00394205
					1216	0.0168495	0.00791796	0.00394052
					1217	0.0168424	0.00791468	0.00393899
					1218	0.0168353	0.00791141	0.00393747
					1219	0.0168282	0.00790814	0.00393595
					1220	0.0168211	0.00790487	0.00393443
					1221	0.016814	0.0079016	0.00393291
					1222	0.016807	0.00789834	0.00393139
					1223	0.0167999	0.00789509	0.00392987
					1224	0.0167929	0.00789184	0.00392836
					1225	0.0167858	0.00788859	0.00392685
					1226	0.0167788	0.00788534	0.00392533
					1227	0.0167718	0.0078821	0.00392383
					1228	0.0167648	0.00787887	0.00392232
					1229	0.0167578	0.00787563	0.00392081
					1230	0.0167508	0.00787241	0.00391931
					1231	0.0167438	0.00786918	0.00391781
					1232	0.0167368	0.00786596	0.0039163
					1233	0.0167298	0.00786274	0.00391481
					1234	0.0167229	0.00785953	0.00391331
					1235	0.0167159	0.00785632	0.00391181
					1236	0.016709	0.00785312	0.00391032
					1237	0.016702	0.00784992	0.00390883
					1238	0.0166951	0.00784672	0.00390734
					1239	0.0166882	0.00784353	0.00390585
					1240	0.0166813	0.00784034	0.00390436
					1241	0.0166744	0.00783715	0.00390287
					1242	0.0166675	0.00783397	0.00390139
					1243	0.0166606	0.00783079	0.00389991
					1244	0.0166538	0.00782762	0.00389843
					1245	0.0166469	0.00782445	0.00389695
					1246	0.01664	0.00782128	0.00389547
					1247	0.0166332	0.00781812	0.003894
					1248	0.0166263	0.00781496	0.00389252
					1249	0.0166195	0.0078118	0.00389105
					1250	0.0166127	0.00780865	0.00388958
					1251	0.0166059	0.0078055	0.00388811
					1252	0.0165991	0.00780236	0.00388664
					1253	0.0165923	0.00779922	0.00388518
					1254	0.0165855	0.00779608	0.00388371
					1255	0.0165787	0.00779295	0.00388225
					1256	0.0165719	0.00778982	0.00388079
					1257	0.0165652	0.00778669	0.00387933
					1258	0.0165584	0.00778357	0.00387787
					1259	0.0165517	0.00778046	0.00387642
					1260	0.0165449	0.00777734	0.00387496
					1261	0.0165382	0.00777423	0.00387351
					1262	0.0165315	0.00777112	0.00387206
					1263	0.0165247	0.00776802	0.00387061
					1264	0.016518	0.00776492	0.00386916
					1265	0.0165113	0.00776183	0.00386771
					1266	0.0165046	0.00775873	0.00386627
					1267	0.016498	0.00775565	0.00386482
					1268	0.0164913	0.00775256	0.00386338
					1269	0.0164846	0.00774948	0.00386194
					1270	0.016478	0.0077464	0.0038605
					1271	0.0164713	0.00774333	0.00385907
					1272	0.0164647	0.00774026	0.00385763
					1273	0.016458	0.00773719	0.0038562
					1274	0.0164514	0.00773413	0.00385477
					1275	0.0164448	0.00773107	0.00385333
					1276	0.0164382	0.00772801	0.00385191
					1277	0.0164316	0.00772496	0.00385048
					1278	0.016425	0.00772191	0.00384905
					1279	0.0164184	0.00771887	0.00384763
					1280	0.0164118	0.00771583	0.0038462
					1281	0.0164052	0.00771279	0.00384478
					1282	0.0163987	0.00770975	0.00384336
					1283	0.0163921	0.00770672	0.00384195
					1284	0.0163855	0.0077037	0.00384053
					1285	0.016379	0.00770067	0.00383911
					1286	0.0163725	0.00769765	0.0038377
					1287	0.0163659	0.00769464	0.00383629
					1288	0.0163594	0.00769162	0.00383488
					1289	0.0163529	0.00768861	0.00383347
					1290	0.0163464	0.00768561	0.00383206
					1291	0.0163399	0.0076826	0.00383065
					1292	0.0163334	0.0076796	0.00382925
					1293	0.016327	0.00767661	0.00382785
					1294	0.0163205	0.00767362	0.00382645
					1295	0.016314	0.00767063	0.00382505
					1296	0.0163076	0.00766764	0.00382365
					1297	0.0163011	0.00766466	0.00382225
					1298	0.0162947	0.00766168	0.00382085
					1299	0.0162882	0.00765871	0.00381946
					1300	0.0162818	0.00765574	0.00381807
					1301	0.0162754	0.00765277	0.00381668
					1302	0.016269	0.0076498	0.00381529
					1303	0.0162626	0.00764684	0.0038139
					1304	0.0162562	0.00764388	0.00381251
					1305	0.0162498	0.00764093	0.00381113
					1306	0.0162434	0.00763798	0.00380974
					1307	0.016237	0.00763503	0.00380836
					1308	0.0162307	0.00763209	0.00380698
					1309	0.0162243	0.00762914	0.0038056
					1310	0.016218	0.00762621	0.00380423
					1311	0.0162116	0.00762327	0.00380285
					1312	0.0162053	0.00762034	0.00380148
					1313	0.0161989	0.00761741	0.0038001
					1314	0.0161926	0.00761449	0.00379873
					1315	0.0161863	0.00761157	0.00379736
					1316	0.01618	0.00760865	0.00379599
					1317	0.0161737	0.00760574	0.00379462
					1318	0.0161674	0.00760283	0.00379326
					1319	0.0161611	0.00759992	0.00379189
					1320	0.0161548	0.00759701	0.00379053
					1321	0.0161486	0.00759411	0.00378917
					1322	0.0161423	0.00759122	0.00378781
					1323	0.016136	0.00758832	0.00378645
					1324	0.0161298	0.00758543	0.00378509
					1325	0.0161236	0.00758254	0.00378374
					1326	0.0161173	0.00757966	0.00378238
					1327	0.0161111	0.00757678	0.00378103
					1328	0.0161049	0.0075739	0.00377968
					1329	0.0160987	0.00757102	0.00377833
					1330	0.0160925	0.00756815	0.00377698
					1331	0.0160863	0.00756528	0.00377563
					1332	0.0160801	0.00756242	0.00377429
					1333	0.0160739	0.00755956	0.00377294
					1334	0.0160677	0.0075567	0.0037716
					1335	0.0160615	0.00755384	0.00377026
					1336	0.0160554	0.00755099	0.00376892
					1337	0.0160492	0.00754814	0.00376758
					1338	0.0160431	0.00754529	0.00376624
					1339	0.0160369	0.00754245	0.00376491
					1340	0.0160308	0.00753961	0.00376357
					1341	0.0160246	0.00753678	0.00376224
					1342	0.0160185	0.00753394	0.00376091
					1343	0.0160124	0.00753111	0.00375958
					1344	0.0160063	0.00752829	0.00375825
					1345	0.0160002	0.00752546	0.00375692
					1346	0.0159941	0.00752264	0.00375559
					1347	0.015988	0.00751982	0.00375427
					1348	0.0159819	0.00751701	0.00375295
					1349	0.0159759	0.0075142	0.00375162
					1350	0.0159698	0.00751139	0.0037503
					1351	0.0159637	0.00750859	0.00374898
					1352	0.0159577	0.00750579	0.00374767
					1353	0.0159516	0.00750299	0.00374635
					1354	0.0159456	0.00750019	0.00374503
					1355	0.0159396	0.0074974	0.00374372
					1356	0.0159335	0.00749461	0.00374241
					1357	0.0159275	0.00749182	0.0037411
					1358	0.0159215	0.00748904	0.00373979
					1359	0.0159155	0.00748626	0.00373848
					1360	0.0159095	0.00748348	0.00373717
					1361	0.0159035	0.00748071	0.00373587
					1362	0.0158975	0.00747794	0.00373456
					1363	0.0158916	0.00747517	0.00373326
					1364	0.0158856	0.00747241	0.00373196
					1365	0.0158796	0.00746964	0.00373066
					1366	0.0158737	0.00746688	0.00372936
					1367	0.0158677	0.00746413	0.00372806
					1368	0.0158618	0.00746138	0.00372677
					1369	0.0158558	0.00745863	0.00372547
					1370	0.0158499	0.00745588	0.00372418
					1371	0.015844	0.00745314	0.00372288
					1372	0.0158381	0.0074504	0.00372159
					1373	0.0158321	0.00744766	0.0037203
					1374	0.0158262	0.00744492	0.00371902
					1375	0.0158203	0.00744219	0.00371773
					1376	0.0158144	0.00743946	0.00371644
					1377	0.0158086	0.00743674	0.00371516
					1378	0.0158027	0.00743402	0.00371388
					1379	0.0157968	0.0074313	0.00371259
					1380	0.0157909	0.00742858	0.00371131
					1381	0.0157851	0.00742586	0.00371004
					1382	0.0157792	0.00742315	0.00370876
					1383	0.0157734	0.00742045	0.00370748
					1384	0.0157675	0.00741774	0.00370621
					1385	0.0157617	0.00741504	0.00370493
					1386	0.0157559	0.00741234	0.00370366
					1387	0.0157501	0.00740964	0.00370239
					1388	0.0157442	0.00740695	0.00370112
					1389	0.0157384	0.00740426	0.00369985
					1390	0.0157326	0.00740157	0.00369858
					1391	0.0157268	0.00739889	0.00369732
					1392	0.015721	0.00739621	0.00369605
					1393	0.0157153	0.00739353	0.00369479
					1394	0.0157095	0.00739085	0.00369353
					1395	0.0157037	0.00738818	0.00369227
					1396	0.015698	0.00738551	0.00369101
					1397	0.0156922	0.00738284	0.00368975
					1398	0.0156864	0.00738018	0.00368849
					1399	0.0156807	0.00737752	0.00368723
					1400	0.015675	0.00737486	0.00368598
					1401	0.0156692	0.0073722	0.00368473
					1402	0.0156635	0.00736955	0.00368347
					1403	0.0156578	0.0073669	0.00368222
					1404	0.0156521	0.00736425	0.00368097
					1405	0.0156464	0.00736161	0.00367973
					1406	0.0156407	0.00735897	0.00367848
					1407	0.015635	0.00735633	0.00367723
					1408	0.0156293	0.00735369	0.00367599
					1409	0.0156236	0.00735106	0.00367475
					1410	0.0156179	0.00734843	0.0036735
					1411	0.0156122	0.0073458	0.00367226
					1412	0.0156066	0.00734318	0.00367102
					1413	0.0156009	0.00734055	0.00366979
					1414	0.0155953	0.00733794	0.00366855
					1415	0.0155896	0.00733532	0.00366731
					1416	0.015584	0.00733271	0.00366608
					1417	0.0155784	0.00733009	0.00366484
					1418	0.0155727	0.00732749	0.00366361
					1419	0.0155671	0.00732488	0.00366238
					1420	0.0155615	0.00732228	0.00366115
					1421	0.0155559	0.00731968	0.00365992
					1422	0.0155503	0.00731708	0.0036587
					1423	0.0155447	0.00731449	0.00365747
					1424	0.0155391	0.0073119	0.00365625
					1425	0.0155335	0.00730931	0.00365502
					1426	0.0155279	0.00730672	0.0036538
					1427	0.0155224	0.00730414	0.00365258
					1428	0.0155168	0.00730156	0.00365136
					1429	0.0155112	0.00729898	0.00365014
					1430	0.0155057	0.00729641	0.00364892
					1431	0.0155001	0.00729383	0.00364771
					1432	0.0154946	0.00729126	0.00364649
					1433	0.015489	0.0072887	0.00364528
					1434	0.0154835	0.00728613	0.00364407
					1435	0.015478	0.00728357	0.00364285
					1436	0.0154725	0.00728101	0.00364164
					1437	0.0154669	0.00727846	0.00364043
					1438	0.0154614	0.0072759	0.00363923
					1439	0.0154559	0.00727335	0.00363802
					1440	0.0154504	0.0072708	0.00363681
					1441	0.0154449	0.00726826	0.00363561
					1442	0.0154395	0.00726571	0.00363441
					1443	0.015434	0.00726317	0.00363321
					1444	0.0154285	0.00726064	0.00363201
					1445	0.015423	0.0072581	0.00363081
					1446	0.0154176	0.00725557	0.00362961
					1447	0.0154121	0.00725304	0.00362841
					1448	0.0154067	0.00725051	0.00362721
					1449	0.0154012	0.00724799	0.00362602
					1450	0.0153958	0.00724547	0.00362483
					1451	0.0153904	0.00724295	0.00362363
					1452	0.0153849	0.00724043	0.00362244
					1453	0.0153795	0.00723792	0.00362125
					1454	0.0153741	0.00723541	0.00362006
					1455	0.0153687	0.0072329	0.00361887
					1456	0.0153633	0.00723039	0.00361769
					1457	0.0153579	0.00722789	0.0036165
					1458	0.0153525	0.00722539	0.00361532
					1459	0.0153471	0.00722289	0.00361414
					1460	0.0153417	0.00722039	0.00361295
					1461	0.0153363	0.0072179	0.00361177
					1462	0.015331	0.00721541	0.00361059
					1463	0.0153256	0.00721292	0.00360941
					1464	0.0153202	0.00721043	0.00360824
					1465	0.0153149	0.00720795	0.00360706
					1466	0.0153095	0.00720547	0.00360589
					1467	0.0153042	0.00720299	0.00360471
					1468	0.0152989	0.00720052	0.00360354
					1469	0.0152935	0.00719804	0.00360237
					1470	0.0152882	0.00719557	0.0036012
					1471	0.0152829	0.00719311	0.00360003
					1472	0.0152776	0.00719064	0.00359886
					1473	0.0152723	0.00718818	0.00359769
					1474	0.0152669	0.00718572	0.00359653
					1475	0.0152617	0.00718326	0.00359536
					1476	0.0152564	0.00718081	0.0035942
					1477	0.0152511	0.00717835	0.00359303
					1478	0.0152458	0.0071759	0.00359187
					1479	0.0152405	0.00717346	0.00359071
					1480	0.0152352	0.00717101	0.00358955
					1481	0.01523	0.00716857	0.00358839
					1482	0.0152247	0.00716613	0.00358724
					1483	0.0152195	0.00716369	0.00358608
					1484	0.0152142	0.00716125	0.00358493
					1485	0.015209	0.00715882	0.00358377
					1486	0.0152037	0.00715639	0.00358262
					1487	0.0151985	0.00715396	0.00358147
					1488	0.0151933	0.00715154	0.00358032
					1489	0.015188	0.00714912	0.00357917
					1490	0.0151828	0.0071467	0.00357802
					1491	0.0151776	0.00714428	0.00357687
					1492	0.0151724	0.00714186	0.00357573
					1493	0.0151672	0.00713945	0.00357458
					1494	0.015162	0.00713704	0.00357344
					1495	0.0151568	0.00713463	0.0035723
					1496	0.0151516	0.00713222	0.00357115
					1497	0.0151465	0.00712982	0.00357001
					1498	0.0151413	0.00712742	0.00356887
					1499	0.0151361	0.00712502	0.00356774
					1500	0.0151309	0.00712263	0.0035666
					1501	0.0151258	0.00712023	0.00356546
					1502	0.0151206	0.00711784	0.00356433
					1503	0.0151155	0.00711545	0.00356319
					1504	0.0151103	0.00711307	0.00356206
					1505	0.0151052	0.00711068	0.00356093
					1506	0.0151001	0.0071083	0.0035598
					1507	0.0150949	0.00710592	0.00355867
					1508	0.0150898	0.00710354	0.00355754
					1509	0.0150847	0.00710117	0.00355641
					1510	0.0150796	0.0070988	0.00355529
					1511	0.0150745	0.00709643	0.00355416
					1512	0.0150694	0.00709406	0.00355304
					1513	0.0150643	0.00709169	0.00355191
					1514	0.0150592	0.00708933	0.00355079
					1515	0.0150541	0.00708697	0.00354967
					1516	0.015049	0.00708461	0.00354855
					1517	0.015044	0.00708226	0.00354743
					1518	0.0150389	0.0070799	0.00354631
					1519	0.0150338	0.00707755	0.00354519
					1520	0.0150288	0.0070752	0.00354408
					1521	0.0150237	0.00707286	0.00354296
					1522	0.0150187	0.00707051	0.00354185
					1523	0.0150136	0.00706817	0.00354074
					1524	0.0150086	0.00706583	0.00353963
					1525	0.0150035	0.0070635	0.00353851
					1526	0.0149985	0.00706116	0.00353741
					1527	0.0149935	0.00705883	0.0035363
					1528	0.0149885	0.0070565	0.00353519
					1529	0.0149834	0.00705417	0.00353408
					1530	0.0149784	0.00705185	0.00353298
					1531	0.0149734	0.00704952	0.00353187
					1532	0.0149684	0.0070472	0.00353077
					1533	0.0149634	0.00704488	0.00352967
					1534	0.0149584	0.00704257	0.00352857
					1535	0.0149535	0.00704025	0.00352747
					1536	0.0149485	0.00703794	0.00352637
					1537	0.0149435	0.00703563	0.00352527
					1538	0.0149385	0.00703332	0.00352417
					1539	0.0149336	0.00703102	0.00352307
					1540	0.0149286	0.00702872	0.00352198
					1541	0.0149236	0.00702642	0.00352089
					1542	0.0149187	0.00702412	0.00351979
					1543	0.0149138	0.00702182	0.0035187
					1544	0.0149088	0.00701953	0.00351761
					1545	0.0149039	0.00701724	0.00351652
					1546	0.0148989	0.00701495	0.00351543
					1547	0.014894	0.00701266	0.00351434
					1548	0.0148891	0.00701037	0.00351325
					1549	0.0148842	0.00700809	0.00351217
					1550	0.0148793	0.00700581	0.00351108
					1551	0.0148744	0.00700353	0.00351
					1552	0.0148695	0.00700126	0.00350892
					1553	0.0148646	0.00699898	0.00350783
					1554	0.0148597	0.00699671	0.00350675
					1555	0.0148548	0.00699444	0.00350567
					1556	0.0148499	0.00699218	0.00350459
					1557	0.014845	0.00698991	0.00350352
					1558	0.0148402	0.00698765	0.00350244
					1559	0.0148353	0.00698539	0.00350136
					1560	0.0148304	0.00698313	0.00350029
					1561	0.0148256	0.00698087	0.00349921
					1562	0.0148207	0.00697862	0.00349814
					1563	0.0148159	0.00697637	0.00349707
					1564	0.014811	0.00697412	0.003496
					1565	0.0148062	0.00697187	0.00349493
					1566	0.0148013	0.00696963	0.00349386
					1567	0.0147965	0.00696738	0.00349279
					1568	0.0147917	0.00696514	0.00349172
					1569	0.0147869	0.0069629	0.00349066
					1570	0.014782	0.00696067	0.00348959
					1571	0.0147772	0.00695843	0.00348853
					1572	0.0147724	0.0069562	0.00348746
					1573	0.0147676	0.00695397	0.0034864
					1574	0.0147628	0.00695174	0.00348534
					1575	0.014758	0.00694952	0.00348428
					1576	0.0147533	0.00694729	0.00348322
					1577	0.0147485	0.00694507	0.00348216
					1578	0.0147437	0.00694285	0.00348111
					1579	0.0147389	0.00694064	0.00348005
					1580	0.0147341	0.00693842	0.00347899
					1581	0.0147294	0.00693621	0.00347794
					1582	0.0147246	0.006934	0.00347689
					1583	0.0147199	0.00693179	0.00347583
					1584	0.0147151	0.00692958	0.00347478
					1585	0.0147104	0.00692738	0.00347373
					1586	0.0147056	0.00692517	0.00347268
					1587	0.0147009	0.00692297	0.00347163
					1588	0.0146962	0.00692078	0.00347058
					1589	0.0146914	0.00691858	0.00346954
					1590	0.0146867	0.00691639	0.00346849
					1591	0.014682	0.00691419	0.00346745
					1592	0.0146773	0.006912	0.0034664
					1593	0.0146726	0.00690982	0.00346536
					1594	0.0146679	0.00690763	0.00346432
					1595	0.0146632	0.00690545	0.00346328
					1596	0.0146585	0.00690327	0.00346224
					1597	0.0146538	0.00690109	0.0034612
					1598	0.0146491	0.00689891	0.00346016
					1599	0.0146444	0.00689673	0.00345912
					1600	0.0146397	0.00689456	0.00345808
					1601	0.014635	0.00689239	0.00345705
					1602	0.0146304	0.00689022	0.00345601
					1603	0.0146257	0.00688805	0.00345498
					1604	0.014621	0.00688589	0.00345395
					1605	0.0146164	0.00688372	0.00345292
					1606	0.0146117	0.00688156	0.00345189
					1607	0.0146071	0.0068794	0.00345086
					1608	0.0146025	0.00687725	0.00344983
					1609	0.0145978	0.00687509	0.0034488
					1610	0.0145932	0.00687294	0.00344777
					1611	0.0145885	0.00687079	0.00344674
					1612	0.0145839	0.00686864	0.00344572
					1613	0.0145793	0.00686649	0.0034447
					1614	0.0145747	0.00686435	0.00344367
					1615	0.0145701	0.0068622	0.00344265
					1616	0.0145655	0.00686006	0.00344163
					1617	0.0145609	0.00685792	0.00344061
					1618	0.0145563	0.00685579	0.00343959
					1619	0.0145517	0.00685365	0.00343857
					1620	0.0145471	0.00685152	0.00343755
					1621	0.0145425	0.00684939	0.00343653
					1622	0.0145379	0.00684726	0.00343552
					1623	0.0145333	0.00684513	0.0034345
					1624	0.0145288	0.00684301	0.00343349
					1625	0.0145242	0.00684089	0.00343247
					1626	0.0145196	0.00683877	0.00343146
					1627	0.0145151	0.00683665	0.00343045
					1628	0.0145105	0.00683453	0.00342944
					1629	0.014506	0.00683241	0.00342843
					1630	0.0145014	0.0068303	0.00342742
					1631	0.0144969	0.00682819	0.00342641
					1632	0.0144923	0.00682608	0.0034254
					1633	0.0144878	0.00682397	0.0034244
					1634	0.0144833	0.00682187	0.00342339
					1635	0.0144787	0.00681977	0.00342239
					1636	0.0144742	0.00681766	0.00342139
					1637	0.0144697	0.00681557	0.00342038
					1638	0.0144652	0.00681347	0.00341938
					1639	0.0144607	0.00681137	0.00341838
					1640	0.0144562	0.00680928	0.00341738
					1641	0.0144517	0.00680719	0.00341638
					1642	0.0144472	0.0068051	0.00341538
					1643	0.0144427	0.00680301	0.00341438
					1644	0.0144382	0.00680092	0.00341339
					1645	0.0144337	0.00679884	0.00341239
					1646	0.0144292	0.00679676	0.0034114
					1647	0.0144248	0.00679468	0.0034104
					1648	0.0144203	0.0067926	0.00340941
					1649	0.0144158	0.00679052	0.00340842
					1650	0.0144114	0.00678845	0.00340743
					1651	0.0144069	0.00678638	0.00340644
					1652	0.0144024	0.00678431	0.00340545
					1653	0.014398	0.00678224	0.00340446
					1654	0.0143935	0.00678017	0.00340347
					1655	0.0143891	0.00677811	0.00340248
					1656	0.0143847	0.00677604	0.0034015
					1657	0.0143802	0.00677398	0.00340051
					1658	0.0143758	0.00677192	0.00339953
					1659	0.0143714	0.00676987	0.00339855
					1660	0.0143669	0.00676781	0.00339756
					1661	0.0143625	0.00676576	0.00339658
					1662	0.0143581	0.00676371	0.0033956
					1663	0.0143537	0.00676166	0.00339462
					1664	0.0143493	0.00675961	0.00339364
					1665	0.0143449	0.00675756	0.00339266
					1666	0.0143405	0.00675552	0.00339169
					1667	0.0143361	0.00675348	0.00339071
					1668	0.0143317	0.00675144	0.00338973
					1669	0.0143273	0.0067494	0.00338876
					1670	0.014323	0.00674736	0.00338779
					1671	0.0143186	0.00674533	0.00338681
					1672	0.0143142	0.00674329	0.00338584
					1673	0.0143098	0.00674126	0.00338487
					1674	0.0143055	0.00673923	0.0033839
					1675	0.0143011	0.00673721	0.00338293
					1676	0.0142967	0.00673518	0.00338196
					1677	0.0142924	0.00673316	0.00338099
					1678	0.014288	0.00673113	0.00338002
					1679	0.0142837	0.00672911	0.00337906
					1680	0.0142794	0.0067271	0.00337809
					1681	0.014275	0.00672508	0.00337713
					1682	0.0142707	0.00672306	0.00337616
					1683	0.0142664	0.00672105	0.0033752
					1684	0.014262	0.00671904	0.00337424
					1685	0.0142577	0.00671703	0.00337328
					1686	0.0142534	0.00671502	0.00337232
					1687	0.0142491	0.00671302	0.00337136
					1688	0.0142448	0.00671102	0.0033704
					1689	0.0142405	0.00670901	0.00336944
					1690	0.0142362	0.00670701	0.00336848
					1691	0.0142319	0.00670501	0.00336753
					1692	0.0142276	0.00670302	0.00336657
					1693	0.0142233	0.00670102	0.00336562
					1694	0.014219	0.00669903	0.00336466
					1695	0.0142147	0.00669704	0.00336371
					1696	0.0142104	0.00669505	0.00336276
					1697	0.0142062	0.00669306	0.0033618
					1698	0.0142019	0.00669108	0.00336085
					1699	0.0141976	0.00668909	0.0033599
					1700	0.0141933	0.00668711	0.00335896
					1701	0.0141891	0.00668513	0.00335801
					1702	0.0141848	0.00668315	0.00335706
					1703	0.0141806	0.00668117	0.00335611
					1704	0.0141763	0.0066792	0.00335517
					1705	0.0141721	0.00667722	0.00335422
					1706	0.0141678	0.00667525	0.00335328
					1707	0.0141636	0.00667328	0.00335233
					1708	0.0141594	0.00667132	0.00335139
					1709	0.0141551	0.00666935	0.00335045
					1710	0.0141509	0.00666738	0.00334951
					1711	0.0141467	0.00666542	0.00334857
					1712	0.0141425	0.00666346	0.00334763
					1713	0.0141383	0.0066615	0.00334669
					1714	0.0141341	0.00665954	0.00334575
					1715	0.0141299	0.00665759	0.00334482
					1716	0.0141257	0.00665563	0.00334388
					1717	0.0141215	0.00665368	0.00334295
					1718	0.0141173	0.00665173	0.00334201
					1719	0.0141131	0.00664978	0.00334108
					1720	0.0141089	0.00664783	0.00334014
					1721	0.0141047	0.00664589	0.00333921
					1722	0.0141005	0.00664394	0.00333828
					1723	0.0140963	0.006642	0.00333735
					1724	0.0140922	0.00664006	0.00333642
					1725	0.014088	0.00663812	0.00333549
					1726	0.0140838	0.00663618	0.00333456
					1727	0.0140797	0.00663425	0.00333364
					1728	0.0140755	0.00663232	0.00333271
					1729	0.0140714	0.00663038	0.00333178
					1730	0.0140672	0.00662845	0.00333086
					1731	0.0140631	0.00662652	0.00332994
					1732	0.0140589	0.0066246	0.00332901
					1733	0.0140548	0.00662267	0.00332809
					1734	0.0140506	0.00662075	0.00332717
					1735	0.0140465	0.00661883	0.00332625
					1736	0.0140424	0.00661691	0.00332533
					1737	0.0140382	0.00661499	0.00332441
					1738	0.0140341	0.00661307	0.00332349
					1739	0.01403	0.00661116	0.00332257
					1740	0.0140259	0.00660924	0.00332165
					1741	0.0140218	0.00660733	0.00332074
					1742	0.0140177	0.00660542	0.00331982
					1743	0.0140136	0.00660351	0.00331891
					1744	0.0140095	0.00660161	0.00331799
					1745	0.0140054	0.0065997	0.00331708
					1746	0.0140013	0.0065978	0.00331617
					1747	0.0139972	0.0065959	0.00331525
					1748	0.0139931	0.006594	0.00331434
					1749	0.013989	0.0065921	0.00331343
					1750	0.013985	0.0065902	0.00331252
					1751	0.0139809	0.00658831	0.00331161
					1752	0.0139768	0.00658641	0.00331071
					1753	0.0139727	0.00658452	0.0033098
					1754	0.0139687	0.00658263	0.00330889
					1755	0.0139646	0.00658074	0.00330799
					1756	0.0139606	0.00657886	0.00330708
					1757	0.0139565	0.00657697	0.00330618
					1758	0.0139525	0.00657509	0.00330527
					1759	0.0139484	0.00657321	0.00330437
					1760	0.0139444	0.00657132	0.00330347
					1761	0.0139403	0.00656945	0.00330257
					1762	0.0139363	0.00656757	0.00330167
					1763	0.0139323	0.00656569	0.00330077
					1764	0.0139282	0.00656382	0.00329987
					1765	0.0139242	0.00656195	0.00329897
					1766	0.0139202	0.00656008	0.00329807
					1767	0.0139162	0.00655821	0.00329718
					1768	0.0139121	0.00655634	0.00329628
					1769	0.0139081	0.00655447	0.00329539
					1770	0.0139041	0.00655261	0.00329449
					1771	0.0139001	0.00655075	0.0032936
					1772	0.0138961	0.00654889	0.00329271
					1773	0.0138921	0.00654703	0.00329181
					1774	0.0138881	0.00654517	0.00329092
					1775	0.0138841	0.00654331	0.00329003
					1776	0.0138802	0.00654146	0.00328914
					1777	0.0138762	0.00653961	0.00328825
					1778	0.0138722	0.00653775	0.00328736
					1779	0.0138682	0.0065359	0.00328648
					1780	0.0138642	0.00653406	0.00328559
					1781	0.0138603	0.00653221	0.0032847
					1782	0.0138563	0.00653037	0.00328382
					1783	0.0138523	0.00652852	0.00328293
					1784	0.0138484	0.00652668	0.00328205
					1785	0.0138444	0.00652484	0.00328116
					1786	0.0138405	0.006523	0.00328028
					1787	0.0138365	0.00652116	0.0032794
					1788	0.0138326	0.00651933	0.00327852
					1789	0.0138286	0.00651749	0.00327764
					1790	0.0138247	0.00651566	0.00327676
					1791	0.0138208	0.00651383	0.00327588
					1792	0.0138168	0.006512	0.003275
					1793	0.0138129	0.00651017	0.00327412
					1794	0.013809	0.00650835	0.00327325
					1795	0.0138051	0.00650652	0.00327237
					1796	0.0138011	0.0065047	0.0032715
					1797	0.0137972	0.00650288	0.00327062
					1798	0.0137933	0.00650106	0.00326975
					1799	0.0137894	0.00649924	0.00326887
					1800	0.0137855	0.00649742	0.003268
